# Supplementary material for: catena-Poly[[[(pyridine-κN)copper(II)]-μ-3-{1-[(2-amino­eth­yl)imino]­eth­yl}-6-methyl-2-oxo-2H-pyran-4-olato-κ4 N,N,O 4:O 2] perchlorate]
Source: Acta Crystallogr Sect E Struct Rep Online. 2011 Nov 9;67(Pt 12):m1720–1. doi: 10.1107/S1600536811046411 (PMC3238637; doi:10.1107/S1600536811046411)
Supplement: Supplementary file 1 [file e-67-m1720-sup1.cif]

##############################################################################
#                                                                            #
# This CIF contains the data in a paper accepted for publication in          #
# Acta Crystallographica Section E. It conforms to the requirements of       #
# Notes for Authors for Acta Crystallographica Section E, and has been       #
# peer reviewed under the auspices of the IUCr Commission on Journals.       #
#                                                                            #
# Full details of the Crystallographic Information File format               #
# are given in the paper "The Crystallographic Information File (CIF):       #
# a New Standard Archive File for Crystallography" by S. R. Hall, F. H.      #
# Allen and I. D. Brown [Acta Cryst. (1991), A47, 655-685].                  #
#                                                                            #
# The current version of the core CIF dictionary is obtainable from          #
# ftp://ftp.iucr.org/pub/cif_core.dic.                                       #
#                                                                            #
# Software is freely available for graphical display of the structure(s)     #
# in this CIF. For information consult the CIF software page                 #
# http://www.iucr.org/resources/cif/software.                                #
#                                                                            #
# This file may be used for bona fide research purposes within the           #
# scientific community so long as proper attribution is given to the journal # 
# article from which it was obtained.                                        #
#                                                                            #
##############################################################################
data_global
_audit_creation_method     'WinGX routine CIF_UPDATE'
_audit_conform_dict_name     cif_core.dic
_audit_conform_dict_version     2.3
_journal_date_recd_electronic     2011-10-18
_journal_date_accepted     2011-11-03
_journal_name_full     'Acta Crystallographica, Section E'
_journal_year     2011
_journal_volume     67
_journal_issue     12
_journal_page_first     m1720
_journal_page_last     m1721
_journal_paper_category     QM
_journal_coeditor_code     GO2033
_publ_contact_author_name     'Sofiane, Bouacida'
_publ_contact_author_address
;
Unit\'e de recherche de CHimie de l'Environnement
et Mol\'eculaire Structurale,
CHEMS, Universit\'e Mentouri-Constantine
25000 Alg\'erie.
;
_publ_contact_author_email     bouacida_sofiane@yahoo.fr
_publ_contact_author_fax     '00 (213) 31 81 88 16'
_publ_contact_author_phone     '00 (213) 74 45 27 14'
_publ_section_title
;\
<i>catena</i>-Poly[[[(pyridine-\k<i>N</i>)copper(II)]-\m-3-{1-[(2-aminoethyl)\
imino]ethyl}-6-methyl-2-oxo-2<i>H</i>-pyran-4-olato-\k^4^<i>N</i>,<i>N</i>,\
<i>O</i>^4^:<i>O</i>^2^] perchlorate]
;
loop_
    _publ_author_name
    _publ_author_address
    'Ourari, Ali'
;
Laboratoire d'Electrochimie, d'Ing\'enierie Mol\'eculaire
et de Catalyse Redox (LEIMCR)
Facult\'e des Sciences de l'Ing\'enieur
Universit\'e Farhat Abbas
S\'etif 19000
Algeria
;
    'Derafa, Wassila'
;
Laboratoire d'Electrochimie, d'Ing\'enierie Mol\'eculaire
et de Catalyse Redox (LEIMCR)
Facult\'e des Sciences de l'Ing\'enieur
Universit\'e Farhat Abbas
S\'etif 19000
Algeria
;
    'Bouacida, Sofiane'
;
Unit\'e de Recherche de Chimie de l'Environnement et Mol\'eculaire Structurale
CHEMS, Universit\'e Mentouri--Constantine
25000 Algeria
;
    'Aggoun, Djouhra'
;
Laboratoire d'Electrochimie, d'Ing\'enierie Mol\'eculaire
et de Catalyse Redox (LEIMCR)
Facult\'e des Sciences de l'Ing\'enieur
Universit\'e Farhat Abbas
S\'etif 19000
Algeria
;
data_I
_chemical_name_systematic
;
<i>catena</i>-Poly[[[(pyridine-\k<i>N</i>)copper(II)]-\m-
3-{1-[(2-aminoethyl)imino]ethyl}-6-methyl-2-oxo-2<i>H</i>-pyran-4-olato-
\k^4^<i>N</i>,<i>N</i>,<i>O</i>^4^:<i>O</i>^2^] perchlorate]
;
_chemical_formula_moiety     'C15 H18 Cu1 N3 O3 +, Cl O4 -'
_chemical_formula_sum     'C15 H18 Cl Cu N3 O7'
_chemical_formula_iupac     '[Cu (C10 H13 N2 O3) (C5 H5 N)] Cl O4'
_chemical_formula_weight     451.32
_space_group_crystal_system     orthorhombic
_space_group_name_H-M_alt     'P c a b'
_space_group_name_Hall     '-P 2bc 2ac'
loop_
    _space_group_symop_operation_xyz
    'x, y, z'
    '-x, -y+1/2, z+1/2'
    'x+1/2, -y, -z+1/2'
    '-x+1/2, y+1/2, -z'
    '-x, -y, -z'
    'x, y-1/2, -z-1/2'
    '-x-1/2, y, z-1/2'
    'x-1/2, -y-1/2, z'
_cell_length_a     8.8090(2)
_cell_length_b     19.9017(4)
_cell_length_c     20.9053(5)
_cell_angle_alpha     90
_cell_angle_beta     90
_cell_angle_gamma     90
_cell_volume     3664.99(14)
_cell_formula_units_Z     8
_cell_measurement_reflns_used     4212
_cell_measurement_theta_min     0.998
_cell_measurement_theta_max     26.373
_cell_measurement_temperature     295(2)
_exptl_crystal_description     plate
_exptl_crystal_colour     black
_exptl_crystal_size_max     0.12
_exptl_crystal_size_mid     0.11
_exptl_crystal_size_min     0.05
_exptl_crystal_density_diffrn     1.636
_exptl_crystal_density_method     'not measured'
_exptl_crystal_F_000     1848
_exptl_absorpt_coefficient_mu     1.381
_exptl_absorpt_correction_type     none
_exptl_special_details     ?
_diffrn_ambient_temperature     295(2)
_diffrn_radiation_type     MoK\a
_diffrn_radiation_wavelength     0.71073
_diffrn_radiation_monochromator     graphite
_diffrn_measurement_device_type     'Nonius KappaCCD'
_diffrn_measurement_device     '95mm CCD camera on \k-goniostat'
_diffrn_measurement_method     'CCD rotation images, thick slices'
_diffrn_detector_area_resol_mean     9
_diffrn_reflns_number     7008
_diffrn_reflns_av_R_equivalents     0.0222
_diffrn_reflns_theta_min     3.09
_diffrn_reflns_theta_max     26.38
_diffrn_reflns_theta_full     26.38
_diffrn_measured_fraction_theta_max     0.998
_diffrn_measured_fraction_theta_full     0.998
_diffrn_reflns_limit_h_min     0
_diffrn_reflns_limit_h_max     10
_diffrn_reflns_limit_k_min     0
_diffrn_reflns_limit_k_max     24
_diffrn_reflns_limit_l_min     0
_diffrn_reflns_limit_l_max     26
_refine_special_details
;
Refinement of <i>F</i>^2^ against ALL reflections. The weighted <i>R</i>-factor
<i>wR</i> and goodness of fit <i>S</i> are based on <i>F</i>^2^, conventional
<i>R</i>-factors <i>R</i> are based on <i>F</i>, with <i>F</i> set to zero for
negative <i>F</i>^2^. The threshold expression of <i>F</i>^2^ >
\s(<i>F</i>^2^) is used only for calculating <i>R</i>-factors(gt) <i>etc</i>.
and is not relevant to the choice of reflections for refinement.
<i>R</i>-factors based on <i>F</i>^2^ are statistically about twice as large
as those based on <i>F</i>, and <i>R</i>- factors based on ALL data will be
even larger.
;
_reflns_number_total     3731
_reflns_number_gt     2619
_reflns_threshold_expression     I>2sigma(I)
_refine_ls_structure_factor_coef     Fsqd
_refine_ls_matrix_type     full
_refine_ls_R_factor_all     0.0652
_refine_ls_R_factor_gt     0.0403
_refine_ls_wR_factor_gt     0.1052
_refine_ls_wR_factor_ref     0.1211
_refine_ls_goodness_of_fit_ref     1.028
_refine_ls_restrained_S_all     1.028
_refine_ls_number_reflns     3731
_refine_ls_number_parameters     246
_refine_ls_number_restraints     0
_refine_ls_hydrogen_treatment     constr
_refine_ls_weighting_scheme     calc
_refine_ls_weighting_details
         'calc w=1/[\s^2^(Fo^2^)+(0.0723P)^2^+0.8070P] where P=(Fo^2^+2Fc^2^)/3'
_atom_sites_solution_hydrogens     geom
_atom_sites_solution_primary     direct
_atom_sites_solution_secondary     difmap
_refine_ls_shift/su_max     0.001
_refine_ls_shift/su_mean     0
_refine_diff_density_max     0.451
_refine_diff_density_min     -0.487
_refine_ls_extinction_method     none
loop_
    _atom_type_symbol
    _atom_type_description
    _atom_type_scat_dispersion_real
    _atom_type_scat_dispersion_imag
    _atom_type_scat_source
    C C 0.0033 0.0016 'International Tables Vol C Tables 4.2.6.8 and 6.1.1.4'
    H H 0 0 'International Tables Vol C Tables 4.2.6.8 and 6.1.1.4'
    N N 0.0061 0.0033 'International Tables Vol C Tables 4.2.6.8 and 6.1.1.4'
    O O 0.0106 0.006 'International Tables Vol C Tables 4.2.6.8 and 6.1.1.4'
    Cl Cl 0.1484 0.1585 'International Tables Vol C Tables 4.2.6.8 and 6.1.1.4'
    Cu Cu 0.3201 1.2651 'International Tables Vol C Tables 4.2.6.8 and 6.1.1.4'
_computing_data_collection     'COLLECT (Nonius, 1998)'
_computing_cell_refinement     'SCALEPACK (Otwinowski & Minor, 1997)'
_computing_data_reduction     'DENZO and SCALEPACK (Otwinowski & Minor, 1997)'
_computing_structure_solution     'SIR2002 (Burla <i>et al.</i>, 2005)'
_computing_structure_refinement     'SHELXL97 (Sheldrick, 2008)'
_computing_molecular_graphics
 'ORTEP-3 for Windows (Farrugia, 1997) and DIAMOND (Brandenburg & Berndt, 2001)'
_computing_publication_material     'WinGX (Farrugia, 1999)'
loop_
    _atom_site_type_symbol
    _atom_site_label
    _atom_site_fract_x
    _atom_site_fract_y
    _atom_site_fract_z
    _atom_site_U_iso_or_equiv
    _atom_site_adp_type
    _atom_site_calc_flag
    _atom_site_refinement_flags
    _atom_site_occupancy
    _atom_site_symmetry_multiplicity
    _atom_site_disorder_assembly
    _atom_site_disorder_group
    C C1 0.2273(4) 0.02862(16) 0.45790(16) 0.0517(8) Uani d . 1 1 . .
    H H1 0.1798 0.0658 0.4399 0.062 Uiso calc R 1 1 . .
    C C2 0.3060(4) -0.01413(18) 0.41827(18) 0.0600(9) Uani d . 1 1 . .
    H H2 0.311 -0.0058 0.3746 0.072 Uiso calc R 1 1 . .
    C C3 0.3770(4) -0.06940(19) 0.4441(2) 0.0600(9) Uani d . 1 1 . .
    H H3 0.4319 -0.0988 0.4183 0.072 Uiso calc R 1 1 . .
    C C4 0.3652(4) -0.08009(18) 0.5081(2) 0.0630(10) Uani d . 1 1 . .
    H H4 0.4119 -0.1171 0.5268 0.076 Uiso calc R 1 1 . .
    C C5 0.2830(4) -0.03545(16) 0.54523(18) 0.0560(8) Uani d . 1 1 . .
    H H5 0.2742 -0.0439 0.5888 0.067 Uiso calc R 1 1 . .
    C C6 0.1257(4) 0.09736(17) 0.71225(16) 0.0559(9) Uani d . 1 1 . .
    H H6A 0.1883 0.137 0.7179 0.067 Uiso calc R 1 1 . .
    H H6B 0.1258 0.0722 0.752 0.067 Uiso calc R 1 1 . .
    C C7 -0.0333(4) 0.11746(18) 0.69521(16) 0.0567(9) Uani d . 1 1 . .
    H H7A -0.1003 0.0789 0.6975 0.068 Uiso calc R 1 1 . .
    H H7B -0.0699 0.1514 0.7247 0.068 Uiso calc R 1 1 . .
    C C8 -0.2344(4) 0.22163(17) 0.65805(17) 0.0576(9) Uani d . 1 1 . .
    H H8A -0.2762 0.1859 0.6834 0.086 Uiso calc R 1 1 . .
    H H8B -0.3139 0.2426 0.6338 0.086 Uiso calc R 1 1 . .
    H H8C -0.1879 0.2543 0.6856 0.086 Uiso calc R 1 1 . .
    C C9 -0.1166(3) 0.19342(14) 0.61287(14) 0.0398(6) Uani d . 1 1 . .
    C C10 -0.1085(3) 0.21966(14) 0.54728(14) 0.0380(6) Uani d . 1 1 . .
    C C11 -0.1603(3) 0.28666(15) 0.53460(15) 0.0430(7) Uani d . 1 1 . .
    C C12 -0.1244(4) 0.26748(18) 0.42205(14) 0.0508(8) Uani d . 1 1 . .
    C C13 -0.1460(6) 0.3012(2) 0.3588(2) 0.0908(15) Uani d . 1 1 . .
    H H13A -0.0797 0.3394 0.3559 0.136 Uiso calc R 1 1 . .
    H H13B -0.2495 0.3158 0.3549 0.136 Uiso calc R 1 1 . .
    H H13C -0.1228 0.2702 0.3251 0.136 Uiso calc R 1 1 . .
    C C14 -0.0700(4) 0.20627(18) 0.43217(15) 0.0562(9) Uani d . 1 1 . .
    H H14 -0.0417 0.1798 0.3975 0.067 Uiso calc R 1 1 . .
    C C15 -0.0541(3) 0.18023(15) 0.49603(14) 0.0423(7) Uani d . 1 1 . .
    N N1 0.2158(3) 0.01933(12) 0.52137(12) 0.0432(6) Uani d . 1 1 . .
    N N2 0.1869(3) 0.05540(13) 0.65998(12) 0.0532(7) Uani d . 1 1 . .
    H H2A 0.1582 0.0124 0.6655 0.064 Uiso calc R 1 1 . .
    H H2B 0.289 0.057 0.6602 0.064 Uiso calc R 1 1 . .
    N N3 -0.0300(3) 0.14435(12) 0.62977(12) 0.0429(6) Uani d . 1 1 . .
    O O1 0.0066(2) 0.12212(10) 0.50150(10) 0.0491(5) Uani d . 1 1 . .
    O O2 -0.1684(3) 0.30769(10) 0.47159(11) 0.0541(6) Uani d . 1 1 . .
    O O3 -0.1950(3) 0.33001(10) 0.57362(11) 0.0519(6) Uani d . 1 1 . .
    O O11 -0.1778(3) 0.09728(16) 0.29504(16) 0.0869(9) Uani d . 1 1 . .
    O O21 0.0241(4) 0.16739(14) 0.26635(16) 0.0868(9) Uani d . 1 1 . .
    O O31 -0.0210(4) 0.06891(19) 0.21098(16) 0.1067(11) Uani d . 1 1 . .
    O O41 0.0701(4) 0.06507(16) 0.31535(17) 0.0910(10) Uani d . 1 1 . .
    Cl Cl1 -0.02517(10) 0.09943(4) 0.27165(4) 0.0553(2) Uani d . 1 1 . .
    Cu Cu1 0.10791(4) 0.089862(17) 0.576431(17) 0.03931(14) Uani d . 1 1 . .
loop_
    _atom_site_aniso_label
    _atom_site_aniso_U_11
    _atom_site_aniso_U_22
    _atom_site_aniso_U_33
    _atom_site_aniso_U_12
    _atom_site_aniso_U_13
    _atom_site_aniso_U_23
    C1 0.057(2) 0.0475(18) 0.0504(19) 0.0085(15) 0.0026(16) -0.0018(15)
    C2 0.065(2) 0.062(2) 0.053(2) 0.0106(18) 0.0082(17) -0.0093(16)
    C3 0.054(2) 0.057(2) 0.069(2) 0.0124(16) 0.0062(17) -0.0149(19)
    C4 0.063(2) 0.0489(19) 0.078(3) 0.0197(16) -0.0030(19) -0.0071(18)
    C5 0.064(2) 0.0480(18) 0.056(2) 0.0109(16) -0.0041(17) -0.0006(16)
    C6 0.075(2) 0.0528(19) 0.0397(18) 0.0080(17) -0.0046(16) 0.0028(14)
    C7 0.070(2) 0.062(2) 0.0386(18) 0.0066(17) 0.0109(16) 0.0073(16)
    C8 0.065(2) 0.0550(19) 0.053(2) 0.0112(17) 0.0181(17) 0.0024(16)
    C9 0.0388(15) 0.0399(15) 0.0406(16) -0.0040(12) 0.0029(12) -0.0041(12)
    C10 0.0381(15) 0.0365(14) 0.0392(15) 0.0007(12) -0.0003(12) 0.0003(12)
    C11 0.0422(16) 0.0434(16) 0.0434(17) -0.0011(13) 0.0003(13) 0.0008(13)
    C12 0.062(2) 0.0546(19) 0.0354(17) 0.0125(15) 0.0016(14) 0.0023(14)
    C13 0.123(4) 0.094(3) 0.055(3) 0.040(3) 0.002(2) 0.021(2)
    C14 0.073(2) 0.061(2) 0.0352(17) 0.0186(17) -0.0016(15) -0.0023(14)
    C15 0.0423(16) 0.0458(16) 0.0387(16) 0.0055(13) -0.0009(12) -0.0036(13)
    N1 0.0465(14) 0.0377(12) 0.0456(15) 0.0032(10) -0.0024(11) -0.0017(11)
    N2 0.0679(18) 0.0489(15) 0.0428(15) 0.0100(13) -0.0001(13) 0.0044(12)
    N3 0.0466(15) 0.0428(13) 0.0394(14) 0.0003(11) 0.0031(11) 0.0037(11)
    O1 0.0591(13) 0.0467(12) 0.0415(12) 0.0163(10) -0.0048(10) -0.0058(9)
    O2 0.0671(14) 0.0458(12) 0.0494(13) 0.0110(11) 0.0009(11) 0.0060(10)
    O3 0.0640(14) 0.0388(11) 0.0528(13) 0.0068(10) 0.0018(11) -0.0062(10)
    O11 0.0555(15) 0.116(2) 0.089(2) -0.0077(16) 0.0063(16) 0.0173(18)
    O21 0.093(2) 0.0626(17) 0.105(2) -0.0126(16) -0.0017(18) 0.0161(16)
    O31 0.109(3) 0.145(3) 0.067(2) -0.022(2) -0.0035(19) -0.038(2)
    O41 0.088(2) 0.091(2) 0.094(2) 0.0057(18) -0.0299(18) 0.0290(18)
    Cl1 0.0575(5) 0.0638(5) 0.0447(5) -0.0077(4) -0.0079(4) 0.0055(4)
    Cu1 0.0458(2) 0.0370(2) 0.0352(2) 0.00416(15) 0.00067(15) 0.00081(14)
_geom_special_details
;
All e.s.d.'s (except the e.s.d. in the dihedral angle between two l.s. planes)
are estimated using the full covariance matrix. The cell e.s.d.'s are taken
into account individually in the estimation of e.s.d.'s in distances, angles
and torsion angles; correlations between e.s.d.'s in cell parameters are only
used when they are defined by crystal symmetry. An approximate (isotropic)
treatment of cell e.s.d.'s is used for estimating e.s.d.'s involving l.s.
planes.
;
loop_
    _geom_bond_atom_site_label_1
    _geom_bond_atom_site_label_2
    _geom_bond_site_symmetry_2
    _geom_bond_distance
    _geom_bond_publ_flag
    C1 N1 . 1.344(4) ?
    C1 C2 . 1.375(4) ?
    C1 H1 . 0.93 ?
    C2 C3 . 1.376(5) ?
    C2 H2 . 0.93 ?
    C3 C4 . 1.358(6) ?
    C3 H3 . 0.93 ?
    C4 C5 . 1.385(5) ?
    C4 H4 . 0.93 ?
    C5 N1 . 1.337(4) ?
    C5 H5 . 0.93 ?
    C6 N2 . 1.477(4) ?
    C6 C7 . 1.499(5) ?
    C6 H6A . 0.97 ?
    C6 H6B . 0.97 ?
    C7 N3 . 1.469(4) ?
    C7 H7A . 0.97 ?
    C7 H7B . 0.97 ?
    C8 C9 . 1.512(4) ?
    C8 H8A . 0.96 ?
    C8 H8B . 0.96 ?
    C8 H8C . 0.96 ?
    C9 N3 . 1.288(4) ?
    C9 C10 . 1.469(4) ?
    C10 C15 . 1.412(4) ?
    C10 C11 . 1.434(4) ?
    C11 O3 . 1.226(4) ?
    C11 O2 . 1.384(4) ?
    C12 C14 . 1.326(5) ?
    C12 O2 . 1.365(4) ?
    C12 C13 . 1.495(5) ?
    C13 H13A . 0.96 ?
    C13 H13B . 0.96 ?
    C13 H13C . 0.96 ?
    C14 C15 . 1.439(4) ?
    C14 H14 . 0.93 ?
    C15 O1 . 1.279(4) ?
    N1 Cu1 . 2.049(2) yes
    N2 Cu1 . 2.001(3) yes
    N2 H2A . 0.9 ?
    N2 H2B . 0.9 ?
    N3 Cu1 . 1.974(2) yes
    O1 Cu1 . 1.914(2) yes
    O3 Cu1 8_565 2.358(2) yes
    O11 Cl1 . 1.431(3) ?
    O21 Cl1 . 1.425(3) ?
    O31 Cl1 . 1.407(3) ?
    O41 Cl1 . 1.417(3) ?
    Cu1 O3 8_665 2.358(2) ?
loop_
    _geom_angle_atom_site_label_1
    _geom_angle_atom_site_label_2
    _geom_angle_atom_site_label_3
    _geom_angle_site_symmetry_1
    _geom_angle_site_symmetry_3
    _geom_angle
    _geom_angle_publ_flag
    N1 C1 C2 . . 123.2(3) ?
    N1 C1 H1 . . 118.4 ?
    C2 C1 H1 . . 118.4 ?
    C1 C2 C3 . . 119.2(4) ?
    C1 C2 H2 . . 120.4 ?
    C3 C2 H2 . . 120.4 ?
    C4 C3 C2 . . 118.5(3) ?
    C4 C3 H3 . . 120.8 ?
    C2 C3 H3 . . 120.8 ?
    C3 C4 C5 . . 119.5(3) ?
    C3 C4 H4 . . 120.3 ?
    C5 C4 H4 . . 120.3 ?
    N1 C5 C4 . . 123.1(3) ?
    N1 C5 H5 . . 118.5 ?
    C4 C5 H5 . . 118.5 ?
    N2 C6 C7 . . 108.4(3) ?
    N2 C6 H6A . . 110 ?
    C7 C6 H6A . . 110 ?
    N2 C6 H6B . . 110 ?
    C7 C6 H6B . . 110 ?
    H6A C6 H6B . . 108.4 ?
    N3 C7 C6 . . 107.5(3) ?
    N3 C7 H7A . . 110.2 ?
    C6 C7 H7A . . 110.2 ?
    N3 C7 H7B . . 110.2 ?
    C6 C7 H7B . . 110.2 ?
    H7A C7 H7B . . 108.5 ?
    C9 C8 H8A . . 109.5 ?
    C9 C8 H8B . . 109.5 ?
    H8A C8 H8B . . 109.5 ?
    C9 C8 H8C . . 109.5 ?
    H8A C8 H8C . . 109.5 ?
    H8B C8 H8C . . 109.5 ?
    N3 C9 C10 . . 119.8(3) ?
    N3 C9 C8 . . 121.1(3) ?
    C10 C9 C8 . . 119.0(3) ?
    C15 C10 C11 . . 119.0(3) ?
    C15 C10 C9 . . 121.8(3) ?
    C11 C10 C9 . . 119.2(3) ?
    O3 C11 O2 . . 114.0(3) ?
    O3 C11 C10 . . 127.6(3) ?
    O2 C11 C10 . . 118.3(3) ?
    C14 C12 O2 . . 121.4(3) ?
    C14 C12 C13 . . 126.9(3) ?
    O2 C12 C13 . . 111.8(3) ?
    C12 C13 H13A . . 109.5 ?
    C12 C13 H13B . . 109.5 ?
    H13A C13 H13B . . 109.5 ?
    C12 C13 H13C . . 109.5 ?
    H13A C13 H13C . . 109.5 ?
    H13B C13 H13C . . 109.5 ?
    C12 C14 C15 . . 120.9(3) ?
    C12 C14 H14 . . 119.5 ?
    C15 C14 H14 . . 119.5 ?
    O1 C15 C10 . . 125.2(3) ?
    O1 C15 C14 . . 116.7(3) ?
    C10 C15 C14 . . 118.1(3) ?
    C5 N1 C1 . . 116.6(3) ?
    C5 N1 Cu1 . . 123.7(2) ?
    C1 N1 Cu1 . . 119.7(2) ?
    C6 N2 Cu1 . . 108.96(19) ?
    C6 N2 H2A . . 109.9 ?
    Cu1 N2 H2A . . 109.9 ?
    C6 N2 H2B . . 109.9 ?
    Cu1 N2 H2B . . 109.9 ?
    H2A N2 H2B . . 108.3 ?
    C9 N3 C7 . . 121.3(3) ?
    C9 N3 Cu1 . . 128.7(2) ?
    C7 N3 Cu1 . . 109.75(19) ?
    C15 O1 Cu1 . . 124.85(19) ?
    C12 O2 C11 . . 122.0(2) ?
    C11 O3 Cu1 . 8_565 132.6(2) ?
    O31 Cl1 O41 . . 110.9(2) ?
    O31 Cl1 O21 . . 109.4(2) ?
    O41 Cl1 O21 . . 109.14(19) ?
    O31 Cl1 O11 . . 108.7(2) ?
    O41 Cl1 O11 . . 108.8(2) ?
    O21 Cl1 O11 . . 109.94(19) ?
    O1 Cu1 N3 . . 89.50(9) ?
    O1 Cu1 N2 . . 172.52(11) ?
    N3 Cu1 N2 . . 84.80(10) ?
    O1 Cu1 N1 . . 89.20(9) ?
    N3 Cu1 N1 . . 168.32(10) ?
    N2 Cu1 N1 . . 95.41(10) ?
    O1 Cu1 O3 . 8_665 95.50(9) ?
    N3 Cu1 O3 . 8_665 95.48(9) ?
    N2 Cu1 O3 . 8_665 89.86(10) ?
    N1 Cu1 O3 . 8_665 96.20(9) ?
loop_
    _geom_torsion_atom_site_label_1
    _geom_torsion_atom_site_label_2
    _geom_torsion_atom_site_label_3
    _geom_torsion_atom_site_label_4
    _geom_torsion_site_symmetry_1
    _geom_torsion_site_symmetry_2
    _geom_torsion_site_symmetry_3
    _geom_torsion_site_symmetry_4
    _geom_torsion
    _geom_torsion_publ_flag
    N1 C1 C2 C3 . . . . 0.0(5) ?
    C1 C2 C3 C4 . . . . 0.8(6) ?
    C2 C3 C4 C5 . . . . -0.1(6) ?
    C3 C4 C5 N1 . . . . -1.3(6) ?
    N2 C6 C7 N3 . . . . -49.7(4) ?
    N3 C9 C10 C15 . . . . 23.6(4) ?
    C8 C9 C10 C15 . . . . -152.3(3) ?
    N3 C9 C10 C11 . . . . -157.8(3) ?
    C8 C9 C10 C11 . . . . 26.3(4) ?
    C15 C10 C11 O3 . . . . -171.4(3) ?
    C9 C10 C11 O3 . . . . 10.0(5) ?
    C15 C10 C11 O2 . . . . 6.1(4) ?
    C9 C10 C11 O2 . . . . -172.5(2) ?
    O2 C12 C14 C15 . . . . -0.6(6) ?
    C13 C12 C14 C15 . . . . 179.5(4) ?
    C11 C10 C15 O1 . . . . 173.9(3) ?
    C9 C10 C15 O1 . . . . -7.5(5) ?
    C11 C10 C15 C14 . . . . -7.2(4) ?
    C9 C10 C15 C14 . . . . 171.3(3) ?
    C12 C14 C15 O1 . . . . -176.5(3) ?
    C12 C14 C15 C10 . . . . 4.6(5) ?
    C4 C5 N1 C1 . . . . 2.0(5) ?
    C4 C5 N1 Cu1 . . . . -175.0(3) ?
    C2 C1 N1 C5 . . . . -1.3(5) ?
    C2 C1 N1 Cu1 . . . . 175.8(3) ?
    C7 C6 N2 Cu1 . . . . 36.0(3) ?
    C10 C9 N3 C7 . . . . 179.1(3) ?
    C8 C9 N3 C7 . . . . -5.1(4) ?
    C10 C9 N3 Cu1 . . . . -6.4(4) ?
    C8 C9 N3 Cu1 . . . . 169.4(2) ?
    C6 C7 N3 C9 . . . . -144.6(3) ?
    C6 C7 N3 Cu1 . . . . 39.9(3) ?
    C10 C15 O1 Cu1 . . . . -25.3(4) ?
    C14 C15 O1 Cu1 . . . . 155.8(2) ?
    C14 C12 O2 C11 . . . . -0.7(5) ?
    C13 C12 O2 C11 . . . . 179.3(3) ?
    O3 C11 O2 C12 . . . . 175.7(3) ?
    C10 C11 O2 C12 . . . . -2.1(4) ?
    O2 C11 O3 Cu1 . . . 8_565 42.7(4) ?
    C10 C11 O3 Cu1 . . . 8_565 -139.8(3) ?
    C15 O1 Cu1 N3 . . . . 31.6(3) ?
    C15 O1 Cu1 N1 . . . . -160.0(3) ?
    C15 O1 Cu1 O3 . . . 8_665 -63.8(3) ?
    C9 N3 Cu1 O1 . . . . -16.1(3) ?
    C7 N3 Cu1 O1 . . . . 158.9(2) ?
    C9 N3 Cu1 N2 . . . . 168.7(3) ?
    C7 N3 Cu1 N2 . . . . -16.2(2) ?
    C9 N3 Cu1 N1 . . . . -99.8(5) ?
    C7 N3 Cu1 N1 . . . . 75.3(6) ?
    C9 N3 Cu1 O3 . . . 8_665 79.4(3) ?
    C7 N3 Cu1 O3 . . . 8_665 -105.6(2) ?
    C6 N2 Cu1 N3 . . . . -11.2(2) ?
    C6 N2 Cu1 N1 . . . . -179.5(2) ?
    C6 N2 Cu1 O3 . . . 8_665 84.3(2) ?
    C5 N1 Cu1 O1 . . . . -162.4(3) ?
    C1 N1 Cu1 O1 . . . . 20.7(2) ?
    C5 N1 Cu1 N3 . . . . -78.7(6) ?
    C1 N1 Cu1 N3 . . . . 104.4(5) ?
    C5 N1 Cu1 N2 . . . . 11.7(3) ?
    C1 N1 Cu1 N2 . . . . -165.2(2) ?
    C5 N1 Cu1 O3 . . . 8_665 102.2(3) ?
    C1 N1 Cu1 O3 . . . 8_665 -74.7(2) ?
loop_
    _geom_hbond_atom_site_label_D
    _geom_hbond_atom_site_label_H
    _geom_hbond_atom_site_label_A
    _geom_hbond_site_symmetry_A
    _geom_hbond_distance_DH
    _geom_hbond_distance_HA
    _geom_hbond_distance_DA
    _geom_hbond_angle_DHA
    _geom_hbond_publ_flag
    N2 H2A O11 5_556 0.9000 2.3400 3.182(4) 156.00 yes
    N2 H2A O41 5_556 0.9000 2.5700 3.338(4) 144.00 yes
    N2 H2B O31 7_656 0.9000 2.3100 3.142(4) 153.00 yes
    C1 H1 O1 . 0.9300 2.2900 2.842(4) 118.00 yes
    C5 H5 N2 . 0.9300 2.5900 3.121(4) 117.00 yes
    C8 H8B O3 . 0.9600 2.3900 2.809(4) 106.00 yes
_iucr_refine_instructions_details
;
TITL import in P c a b
CELL  0.71073   8.8090  19.9017  20.9053   90.000   90.000   90.000
ZERR     8.00   0.0002   0.0004   0.0005    0.000    0.000    0.000
LATT   1
SYMM  - X, 1/2 - Y, 1/2 + Z
SYMM  1/2 + X, - Y, 1/2 - Z
SYMM  1/2 - X, 1/2 + Y, - Z
SFAC  C    H    N    O    CL   CU
UNIT  120  144  24   56   8    8
MERG   2
FMAP   2
PLAN   25
ACTA
BOND   $H
CONF
L.S.   4
WGHT    0.072300    0.807000
FVAR       0.99865
C1    1    0.227347    0.028618    0.457897    11.00000    0.05712    0.04754 =
         0.05037   -0.00181    0.00259    0.00852
AFIX  43
H1    2    0.179829    0.065809    0.439882    11.00000   -1.20000
AFIX   0
C2    1    0.305953   -0.014133    0.418275    11.00000    0.06543    0.06215 =
         0.05252   -0.00926    0.00823    0.01058
AFIX  43
H2    2    0.311048   -0.005803    0.374554    11.00000   -1.20000
AFIX   0
C3    1    0.377006   -0.069403    0.444101    11.00000    0.05382    0.05702 =
         0.06907   -0.01491    0.00618    0.01241
AFIX  43
H3    2    0.431862   -0.098764    0.418344    11.00000   -1.20000
AFIX   0
C4    1    0.365190   -0.080094    0.508068    11.00000    0.06265    0.04890 =
         0.07753   -0.00713   -0.00300    0.01968
AFIX  43
H4    2    0.411924   -0.117109    0.526764    11.00000   -1.20000
AFIX   0
C5    1    0.283005   -0.035445    0.545228    11.00000    0.06403    0.04799 =
         0.05591   -0.00061   -0.00414    0.01089
AFIX  43
H5    2    0.274157   -0.043949    0.588813    11.00000   -1.20000
AFIX   0
C6    1    0.125704    0.097356    0.712250    11.00000    0.07526    0.05284 =
         0.03973    0.00277   -0.00457    0.00798
AFIX  23
H6A   2    0.188267    0.137029    0.717861    11.00000   -1.20000
H6B   2    0.125824    0.072239    0.752013    11.00000   -1.20000
AFIX   0
C7    1   -0.033254    0.117458    0.695207    11.00000    0.06994    0.06155 =
         0.03857    0.00734    0.01089    0.00656
AFIX  23
H7A   2   -0.100274    0.078858    0.697458    11.00000   -1.20000
H7B   2   -0.069942    0.151367    0.724735    11.00000   -1.20000
AFIX   0
C8    1   -0.234415    0.221633    0.658048    11.00000    0.06462    0.05496 =
         0.05331    0.00242    0.01809    0.01125
AFIX 137
H8A   2   -0.276246    0.185918    0.683388    11.00000   -1.50000
H8B   2   -0.313927    0.242638    0.633833    11.00000   -1.50000
H8C   2   -0.187914    0.254261    0.685616    11.00000   -1.50000
AFIX   0
C9    1   -0.116569    0.193417    0.612869    11.00000    0.03882    0.03990 =
         0.04056   -0.00411    0.00294   -0.00405
C10   1   -0.108451    0.219663    0.547277    11.00000    0.03812    0.03654 =
         0.03924    0.00031   -0.00026    0.00066
C11   1   -0.160277    0.286661    0.534596    11.00000    0.04218    0.04338 =
         0.04345    0.00081    0.00034   -0.00112
C12   1   -0.124360    0.267479    0.422053    11.00000    0.06224    0.05464 =
         0.03537    0.00233    0.00160    0.01245
C13   1   -0.146008    0.301242    0.358827    11.00000    0.12337    0.09377 =
         0.05539    0.02060    0.00155    0.04009
AFIX 137
H13A  2   -0.079679    0.339396    0.355946    11.00000   -1.50000
H13B  2   -0.249464    0.315819    0.354858    11.00000   -1.50000
H13C  2   -0.122782    0.270191    0.325075    11.00000   -1.50000
AFIX   0
C14   1   -0.069976    0.206274    0.432174    11.00000    0.07267    0.06080 =
         0.03521   -0.00226   -0.00162    0.01857
AFIX  43
H14   2   -0.041680    0.179804    0.397507    11.00000   -1.20000
AFIX   0
C15   1   -0.054113    0.180227    0.496025    11.00000    0.04225    0.04585 =
         0.03871   -0.00356   -0.00085    0.00548
N1    3    0.215775    0.019325    0.521369    11.00000    0.04647    0.03768 =
         0.04558   -0.00169   -0.00240    0.00320
N2    3    0.186920    0.055398    0.659981    11.00000    0.06786    0.04887 =
         0.04278    0.00437   -0.00010    0.00997
AFIX  23
H2A   2    0.158227    0.012385    0.665504    11.00000   -1.20000
H2B   2    0.289021    0.057020    0.660230    11.00000   -1.20000
AFIX   0
N3    3   -0.029988    0.144354    0.629767    11.00000    0.04660    0.04284 =
         0.03940    0.00368    0.00306    0.00028
O1    4    0.006636    0.122116    0.501496    11.00000    0.05915    0.04670 =
         0.04148   -0.00581   -0.00485    0.01625
O2    4   -0.168422    0.307694    0.471585    11.00000    0.06712    0.04581 =
         0.04942    0.00598    0.00091    0.01097
O3    4   -0.195048    0.330007    0.573617    11.00000    0.06403    0.03877 =
         0.05279   -0.00616    0.00181    0.00680
O11   4   -0.177771    0.097282    0.295036    11.00000    0.05547    0.11615 =
         0.08923    0.01731    0.00633   -0.00766
O21   4    0.024081    0.167389    0.266350    11.00000    0.09309    0.06261 =
         0.10458    0.01615   -0.00165   -0.01259
O31   4   -0.020955    0.068906    0.210978    11.00000    0.10860    0.14456 =
         0.06705   -0.03804   -0.00353   -0.02198
O41   4    0.070140    0.065074    0.315345    11.00000    0.08825    0.09112 =
         0.09367    0.02902   -0.02986    0.00572
CL1   5   -0.025172    0.099431    0.271652    11.00000    0.05747    0.06382 =
         0.04475    0.00545   -0.00795   -0.00767
CU1   6    0.107911    0.089862    0.576431    11.00000    0.04578    0.03698 =
         0.03517    0.00081    0.00067    0.00416
HKLF    4
REM  import in P c a b
REM R1 =  0.0403 for   2619 Fo > 4sig(Fo)  and  0.0652 for all   3731 data
REM    246 parameters refined using      0 restraints
END
WGHT      0.0723      0.8069
REM Highest difference peak  0.451,  deepest hole -0.487,  1-sigma level  0.067
Q1    1   0.1099  0.0888  0.2711  11.00000  0.05    0.45
Q2    1  -0.0475  0.0970  0.5737  11.00000  0.05    0.38
Q3    1   0.0260  0.4024  0.3800  11.00000  0.05    0.38
Q4    1   0.0013  0.1452  0.2212  11.00000  0.05    0.37
Q5    1   0.3234 -0.0908  0.4239  11.00000  0.05    0.36
Q6    1  -0.1676  0.2266  0.4231  11.00000  0.05    0.32
Q7    1   0.2625  0.0935  0.7730  11.00000  0.05    0.32
Q8    1   0.0652  0.1291  0.5125  11.00000  0.05    0.32
Q9    1  -0.0185  0.2194  0.2256  11.00000  0.05    0.30
Q10   1   0.0482  0.0356  0.2799  11.00000  0.05    0.29
Q11   1  -0.1206  0.2035  0.5342  11.00000  0.05    0.26
Q12   1  -0.1048  0.2093  0.6092  11.00000  0.05    0.25
Q13   1  -0.1219  0.0628  0.2276  11.00000  0.05    0.25
Q14   1   0.1040  0.1289  0.6307  11.00000  0.05    0.25
Q15   1  -0.0949  0.2120  0.5791  11.00000  0.05    0.24
Q16   1   0.0329  0.0408  0.2287  11.00000  0.05    0.24
Q17   1  -0.1932  0.0861  0.2601  11.00000  0.05    0.24
Q18   1  -0.0514  0.1741  0.2743  11.00000  0.05    0.23
Q19   1   0.1755  0.0130  0.5112  11.00000  0.05    0.23
Q20   1   0.1964  0.0454  0.5317  11.00000  0.05    0.23
Q21   1   0.0941  0.0491  0.5230  11.00000  0.05    0.22
Q22   1  -0.0032  0.3092  0.5004  11.00000  0.05    0.22
Q23   1   0.1052  0.0242  0.3906  11.00000  0.05    0.22
Q24   1   0.1751 -0.0969  0.4285  11.00000  0.05    0.22
Q25   1   0.1252  0.0487  0.6306  11.00000  0.05    0.21
;
