# Supplementary material for: catena-Poly[[[(pyridine-κN)copper(II)]-μ-3-{1-[(2-amino­eth­yl)imino]­eth­yl}-6-methyl-2-oxo-2H-pyran-4-olato-κ4 N,N,O 4:O 2] perchlorate]
Source: Acta Crystallogr Sect E Struct Rep Online. 2011 Nov 9;67(Pt 12):m1720–1. doi: 10.1107/S1600536811046411 (PMC3238637; doi:10.1107/S1600536811046411)
Supplement: Supplementary file 2 [file e-67-m1720-Isup2.hkl]

#
# h,k,l, Fc-squared, Fo-squared, sigma(Fo-squared) and status flag
#
data_I
_shelx_title ' import in P c a b'
_shelx_refln_list_code          4
_shelx_F_calc_maximum      424.17
_exptl_crystal_F_000      1848.00
_reflns_d_resolution_high  0.7999
 
loop_
 _symmetry_equiv_pos_as_xyz
 'x, y, z'
 '-x, -y+1/2, z+1/2'
 'x+1/2, -y, -z+1/2'
 '-x+1/2, y+1/2, -z'
 '-x, -y, -z'
 'x, y-1/2, -z-1/2'
 '-x-1/2, y, z-1/2'
 'x-1/2, -y-1/2, z'
 
_cell_length_a     8.8090
_cell_length_b    19.9017
_cell_length_c    20.9053
_cell_angle_alpha  90.000
_cell_angle_beta   90.000
_cell_angle_gamma  90.000
 
_shelx_F_squared_multiplier     1.000
 
loop_
 _refln_index_h
 _refln_index_k
 _refln_index_l
 _refln_F_squared_calc
 _refln_F_squared_meas
 _refln_F_squared_sigma
 _refln_observed_status
   2   0   0    12972.33    12811.27    191.39 o
   4   0   0     5123.04     4595.17     80.32 o
   6   0   0      334.86      366.31     22.89 o
   8   0   0     2137.60     2216.10     51.54 o
  10   0   0     1112.14     1059.01     97.31 o
   1   2   0    18695.78    17492.29    341.83 o
   2   2   0     1801.85     1599.40     28.67 o
   3   2   0      691.81      566.79     22.90 o
   4   2   0     1119.18     1139.42     28.63 o
   5   2   0    10311.41     9972.66    132.21 o
   6   2   0      437.37      463.63     22.89 o
   7   2   0     8183.17     8691.93    137.69 o
   8   2   0       92.65      108.73     22.89 o
   9   2   0     1210.57     1185.00     57.24 o
  10   2   0      412.38      440.71     22.89 o
   0   4   0    51811.63    50279.57   1123.67 o
   1   4   0      612.68      498.24     11.45 o
   2   4   0   115875.64   120793.21   1551.78 o
   3   4   0    18263.29    18206.09    225.77 o
   4   4   0       44.19       34.34     17.17 o
   5   4   0     1645.15     1786.72     40.09 o
   6   4   0      714.28      732.74     34.34 o
   7   4   0    11103.27    11978.68    183.76 o
   8   4   0      873.59      950.23     45.79 o
   9   4   0      479.10      503.68     40.07 o
  10   4   0      145.24      154.53     34.34 o
   0   6   0    71926.14    68027.20   2121.13 o
   1   6   0     3021.92     2821.34     45.87 o
   2   6   0    17061.47    15994.49    208.25 o
   3   6   0     1886.22     1890.48     34.37 o
   4   6   0    25996.33    26389.61    283.51 o
   5   6   0       12.46       11.45     17.17 o
   6   6   0     1303.36     1225.30     40.08 o
   7   6   0     5858.71     6151.43    108.92 o
   8   6   0     3628.96     4055.83     97.38 o
   9   6   0       78.46      171.69     34.34 o
  10   6   0      494.38      538.01     45.78 o
   0   8   0    27717.35    28068.82    535.75 o
   1   8   0      116.03       74.40     11.45 o
   2   8   0      427.48      446.47     11.45 o
   3   8   0    13209.21    12368.78    166.99 o
   4   8   0     8495.40     9425.22    126.36 o
   5   8   0     5679.59     6198.29     74.54 o
   6   8   0      604.05      658.24     22.89 o
   7   8   0     5817.44     6575.08    103.19 o
   8   8   0        9.95       28.62     17.17 o
   9   8   0      273.34      314.78     28.62 o
  10   8   0        4.89      -40.06     40.06 o
   0  10   0    56554.99    57089.19    936.27 o
   1  10   0     5173.64     4709.80     80.32 o
   2  10   0     1856.12     1895.94     40.10 o
   3  10   0     2705.22     2658.50     45.83 o
   4  10   0     9645.33    10407.46    149.33 o
   5  10   0      169.85      171.69     11.45 o
   6  10   0       24.43       22.89      5.73 o
   7  10   0      431.98      366.31     34.34 o
   8  10   0      857.18      921.58     57.24 o
   9  10   0      312.48      188.87     45.78 o
  10  10   0      219.00      228.93     57.23 o
   0  12   0    11782.54    10965.70    206.90 o
   1  12   0     2026.39     2015.99     45.81 o
   2  12   0     1604.13     1483.25     40.09 o
   3  12   0        6.40       45.78     17.17 o
   4  12   0     6477.93     6607.00    120.44 o
   5  12   0      946.37     1030.43     34.34 o
   6  12   0      508.28      446.45     22.89 o
   7  12   0     2910.25     3109.82     97.36 o
   8  12   0      274.09      194.59     40.06 o
   9  12   0        1.07      -34.33     45.78 o
   0  14   0      875.77      601.06     34.34 o
   1  14   0     2912.36     3122.28     68.75 o
   2  14   0        2.79      -17.17     17.17 o
   3  14   0     6611.28     6990.44    108.95 o
   4  14   0     1488.02     1517.24     45.80 o
   5  14   0       33.90       28.62     28.62 o
   6  14   0      138.60      114.46     17.17 o
   7  14   0     4487.16     4921.40     97.39 o
   8  14   0        2.13       45.78     40.06 o
   9  14   0       53.14      -45.78     62.95 o
   0  16   0    10547.73    11767.10    246.95 o
   1  16   0       76.47       91.57     22.89 o
   2  16   0        2.48      -11.44     22.89 o
   3  16   0      112.31      114.46     22.89 o
   4  16   0     1133.48     1001.82     51.52 o
   5  16   0      404.02      377.75     40.07 o
   6  16   0      672.09      612.45     45.79 o
   7  16   0       29.87       62.95     22.89 o
   8  16   0      526.99      744.06     97.30 o
   0  18   0     1571.71     1998.17     74.43 o
   1  18   0      328.58      343.41     34.34 o
   2  18   0       17.76        5.73     28.62 o
   3  18   0     1329.95     1454.14     57.25 o
   4  18   0     1813.68     1815.01     62.98 o
   5  18   0      949.06      950.22     62.97 o
   6  18   0      404.11      286.17     45.78 o
   7  18   0      760.53      915.82     91.58 o
   0  20   0       19.31      114.46     74.40 o
   1  20   0      498.39      497.95     51.51 o
   2  20   0      321.31      291.89     40.07 o
   3  20   0     2216.33     2416.38     85.89 o
   4  20   0      268.72      200.31     34.34 o
   5  20   0       68.64       74.40     40.06 o
   6  20   0       71.89       28.62     62.95 o
   0  22   0     1553.53     1551.47    137.40 o
   1  22   0       13.43       34.33     40.06 o
   2  22   0      227.08      206.04     40.06 o
   3  22   0       77.90       45.78     40.06 o
   4  22   0     1012.40     1007.46     74.41 o
   5  22   0      174.85      120.18     62.95 o
   0  24   0       27.77       11.45     80.13 o
   1  24   0      351.05      154.53     85.85 o
   2  24   0       10.99       45.78     51.51 o
   2   0   1    38967.22    36182.34    386.56 o
   4   0   1      916.33     1179.51     22.90 o
   6   0   1      916.51     1019.02     28.63 o
   8   0   1       53.37       40.06     17.17 o
  10   0   1       65.92       62.95     45.78 o
   2   1   1    14692.27    15137.67    118.91 o
   3   1   1     2333.91     2457.95     57.32 o
   4   1   1     1366.39     1334.71     20.25 o
   5   1   1     3840.46     3586.04     34.27 o
   6   1   1     1916.32     1886.06     26.09 o
   7   1   1      127.80      157.43     16.18 o
   8   1   1      944.46      987.86     28.34 o
   9   1   1     1327.70     1415.52     37.21 o
  10   1   1       73.01      124.22     34.22 o
   1   2   1     2933.04     3153.53     41.38 o
   2   2   1     8589.29     8242.40     98.11 o
   3   2   1    18247.75    17183.35    135.05 o
   4   2   1      302.52      357.96     25.76 o
   5   2   1    13183.06    12885.35    111.82 o
   6   2   1       54.43       31.89     13.74 o
   7   2   1        4.44       22.89     16.18 o
   8   2   1        0.67      -14.31     16.18 o
   9   2   1      538.77      503.10     22.89 o
  10   2   1      107.98      125.04     25.75 o
   1   3   1    16560.51    15939.30    169.29 o
   2   3   1   179918.91   192284.42   2126.23 o
   3   3   1    19388.63    19819.76    153.33 o
   4   3   1      338.72      270.86     14.31 o
   5   3   1     1873.81     1853.66     30.17 o
   6   3   1     7400.28     7654.22     83.09 o
   7   3   1       46.59       20.99     17.88 o
   8   3   1     2405.44     2551.04     50.50 o
   9   3   1      111.98       93.42     40.06 o
  10   3   1      453.48      455.47     26.07 o
   1   4   1     6010.81     6080.30     62.25 o
   2   4   1     5206.25     5106.25     52.36 o
   3   4   1     4522.88     4290.01     39.97 o
   4   4   1       68.78       44.35     14.31 o
   5   4   1     1694.73     1548.85     26.09 o
   6   4   1      296.10      315.21     20.23 o
   7   4   1      160.65      182.06     17.88 o
   8   4   1       26.96        8.58     16.18 o
   9   4   1       74.75       46.83     21.98 o
  10   4   1      131.58      130.90     28.33 o
   1   5   1    22225.13    20930.17    200.11 o
   2   5   1    21206.08    20929.54    206.51 o
   3   5   1     9706.99     9076.55     83.34 o
   4   5   1      454.63      434.74     13.74 o
   5   5   1      328.25      294.81     17.88 o
   6   5   1      644.23      575.97     20.23 o
   7   5   1      701.56      714.60     37.21 o
   8   5   1      392.04      407.66     24.29 o
   9   5   1      334.96      385.20     26.07 o
  10   5   1       71.14       96.21     34.34 o
   1   6   1      615.99      576.70     13.74 o
   2   6   1    24740.91    24211.59    246.87 o
   3   6   1     2524.69     2647.23     32.42 o
   4   6   1     1665.37     1640.99     24.30 o
   5   6   1      711.85      704.69     28.63 o
   6   6   1        4.52       -2.86     16.18 o
   7   6   1       16.82       14.31     31.47 o
   8   6   1      102.34      115.19     20.23 o
   9   6   1        0.66      -19.05     19.05 o
  10   6   1      395.54      458.69     31.47 o
   1   7   1      980.31      913.38     16.19 o
   2   7   1    18218.00    17589.91    169.39 o
   3   7   1      925.85     1016.30     20.24 o
   4   7   1     3169.57     3350.05     38.33 o
   5   7   1     7658.32     7779.56    117.65 o
   6   7   1     4067.95     4322.41     63.04 o
   7   7   1      884.97      840.47     25.76 o
   8   7   1       44.79       31.47     16.18 o
   9   7   1      487.43      468.37     21.99 o
  10   7   1        1.37       30.69     22.89 o
   1   8   1       63.76       97.29      9.53 o
   2   8   1       11.35        8.01     11.44 o
   3   8   1     6877.41     6901.20     70.94 o
   4   8   1        4.58      -12.14     12.14 o
   5   8   1     6753.22     6982.99     70.21 o
   6   8   1       13.93       22.89     14.31 o
   7   8   1       46.29       64.09     11.45 o
   8   8   1        0.28       17.99     13.74 o
   9   8   1      616.89      620.43     21.99 o
  10   8   1        2.19      -16.79     30.15 o
   1   9   1     5479.81     5573.26    114.78 o
   2   9   1     2936.78     2338.71     45.84 o
   3   9   1      172.34      147.10      9.53 o
   4   9   1     7243.74     7252.04     79.05 o
   5   9   1      174.53      148.80      9.53 o
   6   9   1     7302.97     7811.01    114.71 o
   7   9   1        6.58       -7.63     15.35 o
   8   9   1      310.93      366.65     20.48 o
   9   9   1      983.87      958.03     42.94 o
  10   9   1      101.06       74.40     57.23 o
   1  10   1     2555.22     2678.21     38.32 o
   2  10   1    11287.17    11144.06    109.60 o
   3  10   1     2106.68     1899.04     32.41 o
   4  10   1     1805.03     2165.17     32.40 o
   5  10   1     1959.81     2010.01     31.65 o
   6  10   1      251.96      181.90     45.78 o
   7  10   1       10.04       -5.73     42.93 o
   8  10   1      101.05      115.39     15.78 o
   9  10   1       16.19       45.78     32.38 o
  10  10   1      151.09      162.33     38.28 o
   1  11   1     4627.09     4306.95     56.33 o
   2  11   1     2839.79     3308.72     97.40 o
   3  11   1      854.80      845.12     19.05 o
   4  11   1     1157.76     1245.79     25.76 o
   5  11   1     8161.49     9020.76    100.46 o
   6  11   1     1356.85     1446.55     23.29 o
   7  11   1       20.99       42.93     25.75 o
   8  11   1      110.20       80.53     31.47 o
   9  11   1      615.47      615.42     40.47 o
   1  12   1       99.73       83.88     12.14 o
   2  12   1     2901.54     3237.99     42.39 o
   3  12   1     1012.45      961.80     24.29 o
   4  12   1      469.62      495.75     17.88 o
   5  12   1     3472.68     3740.02     48.11 o
   6  12   1      460.78      431.69     20.03 o
   7  12   1        5.98       31.47     20.23 o
   8  12   1       67.85       43.88     30.15 o
   9  12   1       39.07       20.03     28.33 o
   1  13   1       17.79       -3.27     13.74 o
   2  13   1     8661.17     9182.79    101.48 o
   3  13   1      572.91      554.03     17.88 o
   4  13   1       73.97       99.75     20.03 o
   5  13   1      495.00      501.63     20.23 o
   6  13   1     1377.89     1504.88     31.64 o
   7  13   1      220.33      166.51     26.07 o
   8  13   1      737.39      671.84     82.99 o
   9  13   1       39.57      101.69     52.14 o
   1  14   1       11.08       19.62     13.74 o
   2  14   1      333.54      254.09     17.88 o
   3  14   1      668.15      695.49     24.29 o
   4  14   1      342.61      316.77     21.99 o
   5  14   1     3667.41     3968.93     94.52 o
   6  14   1       24.41        8.58     16.18 o
   7  14   1       56.73       42.14      9.53 o
   8  14   1      146.90       82.98     28.33 o
   9  14   1      161.91      190.44     58.58 o
   1  15   1      873.21      831.98     26.08 o
   2  15   1     5734.17     6330.47    151.94 o
   3  15   1      845.40      817.35     37.21 o
   4  15   1       59.10       56.59     17.88 o
   5  15   1     1006.69     1050.74     88.73 o
   6  15   1      359.33      325.01     40.07 o
   7  15   1       60.09       46.61     13.74 o
   8  15   1      430.28      408.02     82.99 o
   1  16   1     1052.81     1085.24     30.16 o
   2  16   1     1598.88     1696.77     38.30 o
   3  16   1      236.53      180.69     57.23 o
   4  16   1      920.64      900.43     57.24 o
   5  16   1        7.24      -15.35     15.35 o
   6  16   1      170.62      137.35     24.29 o
   7  16   1        6.82        2.86     16.18 o
   8  16   1        1.70       82.98     48.56 o
   1  17   1     2101.58     2233.00     48.09 o
   2  17   1       72.52       27.34     40.06 o
   3  17   1     1011.07      973.16     30.16 o
   4  17   1       44.69       20.03     14.72 o
   5  17   1     2515.17     2761.59     65.86 o
   6  17   1      124.68      156.72     34.34 o
   7  17   1       32.85       18.60     42.93 o
   8  17   1        9.51       10.95     46.41 o
   1  18   1        8.16        0.00     20.23 o
   2  18   1      424.04      421.17     24.29 o
   3  18   1      684.77      730.08     28.34 o
   4  18   1       49.97       31.80     17.88 o
   5  18   1      504.73      567.16     36.43 o
   6  18   1       84.80       48.86     40.06 o
   7  18   1        4.08      -45.36     45.36 o
   1  19   1       44.32       18.31     22.89 o
   2  19   1     1713.46     1842.13     42.36 o
   3  19   1       31.81      -10.30     19.05 o
   4  19   1      225.99      172.77     25.76 o
   5  19   1        1.00        8.58     28.33 o
   6  19   1      556.39      498.02     40.47 o
   7  19   1       84.49       35.72     56.10 o
   1  20   1      971.38      905.35     36.43 o
   2  20   1      489.89      428.46     26.07 o
   3  20   1      133.52      122.33     26.07 o
   4  20   1        0.07      -20.23     20.23 o
   5  20   1      360.25      375.50     48.65 o
   6  20   1       40.68       -2.86     44.51 o
   1  21   1      589.30      651.36     34.22 o
   2  21   1      480.17      419.78     32.38 o
   3  21   1      357.60      372.88     30.15 o
   4  21   1      114.41       74.40     24.29 o
   5  21   1      567.97      498.81     44.52 o
   1  22   1        3.38       10.02     25.75 o
   2  22   1      461.43      423.61     32.38 o
   3  22   1      162.85      117.98     28.33 o
   4  22   1       83.80       48.64     54.37 o
   5  22   1        0.05      -34.33     74.40 o
   1  23   1      653.81      588.58     42.93 o
   2  23   1       40.49       91.57     27.47 o
   3  23   1       24.61       26.01     42.34 o
   4  23   1       19.98       27.66     46.57 o
   1  24   1       13.78      -33.34     46.41 o
   2  24   1        5.47       27.75     39.87 o
   2   0   2    48288.63    47536.33    485.07 o
   4   0   2    28000.76    27969.75    337.06 o
   6   0   2     3630.13     3804.85     57.30 o
   8   0   2      482.98      372.04     28.62 o
  10   0   2      343.47      349.12     62.96 o
   1   1   2     9520.18     9272.29    112.86 o
   2   1   2      585.47      547.55     20.04 o
   3   1   2     1217.25      913.63     12.15 o
   4   1   2     1250.70     1112.94     45.81 o
   5   1   2     2105.00     2079.20     63.00 o
   6   1   2      712.91      648.70     34.34 o
   7   1   2     1597.41     1701.58    111.65 o
   8   1   2      667.29      705.35     21.99 o
   9   1   2      162.02      176.90     34.34 o
  10   1   2      289.74      331.88     71.54 o
   1   2   2     8174.69     7790.89     73.64 o
   2   2   2    17587.46    17182.95    139.63 o
   3   2   2      290.05      203.57      8.58 o
   4   2   2     1043.40     1202.99     17.89 o
   5   2   2       96.33       98.38      9.53 o
   6   2   2     1842.68     1789.74     32.40 o
   7   2   2      335.89      307.52     20.23 o
   8   2   2      384.67      362.85     28.62 o
   9   2   2       76.10       74.40     17.88 o
  10   2   2      129.94       95.80     24.27 o
   0   3   2    45831.50    44219.61    722.43 o
   1   3   2      665.68      555.76     11.45 o
   2   3   2     6316.53     6245.91     54.82 o
   3   3   2      308.70      337.72      8.09 o
   4   3   2    17054.24    16117.34    134.65 o
   5   3   2       34.53       17.17     12.14 o
   6   3   2      879.12      850.12     24.29 o
   7   3   2       16.38       20.03     16.18 o
   8   3   2      809.47      827.23     28.34 o
   9   3   2      181.48      198.80     28.62 o
  10   3   2      466.12      493.01     54.38 o
   0   4   2    39437.46    39262.23    524.76 o
   1   4   2     1904.16     1955.75     34.40 o
   2   4   2      255.27      329.74     14.31 o
   3   4   2    11141.87    10779.40    104.97 o
   4   4   2     5081.91     4657.71     52.26 o
   5   4   2     5914.50     5970.87    100.39 o
   6   4   2      801.56      824.70     24.29 o
   7   4   2      168.05      175.62     17.88 o
   8   4   2      276.29      298.60     20.23 o
   9   4   2       25.89        2.60     34.34 o
  10   4   2       66.94       43.50     40.06 o
   0   5   2      464.54      395.02     11.45 o
   1   5   2    39562.66    38853.80    368.30 o
   2   5   2     1158.83     1229.21     17.89 o
   3   5   2     9598.69     9404.27     86.86 o
   4   5   2     2081.52     2166.79     31.66 o
   5   5   2     3009.63     3206.40     42.98 o
   6   5   2      100.28      140.28     16.18 o
   7   5   2     4207.04     4610.32     60.77 o
   8   5   2       88.04       57.23     22.89 o
   9   5   2        1.52       17.17     24.28 o
  10   5   2       91.56       81.55     23.28 o
   0   6   2    10909.10    11090.47    144.26 o
   1   6   2       89.52       93.23     20.03 o
   2   6   2     1294.60     1549.83     25.78 o
   3   6   2    11438.19    12058.33    117.22 o
   4   6   2    16702.55    16181.96    147.79 o
   5   6   2     1767.12     1936.80     30.17 o
   6   6   2     2274.45     2337.58     45.81 o
   7   6   2       40.17       34.34     16.18 o
   8   6   2     1641.81     1635.20     40.49 o
   9   6   2       23.15       37.20     20.23 o
  10   6   2      142.08      108.30     26.07 o
   0   7   2     6278.48     5532.22     80.43 o
   1   7   2      496.75      389.37     12.14 o
   2   7   2     2040.39     2277.54     30.19 o
   3   7   2     3032.64     2662.09     36.47 o
   4   7   2     3096.36     3044.50     45.84 o
   5   7   2       20.42       27.79     10.63 o
   6   7   2     2343.61     2483.03     40.50 o
   7   7   2       12.79       20.99     10.24 o
   8   7   2      601.12      621.57     45.79 o
   9   7   2       29.62        0.00     14.72 o
  10   7   2       53.33       28.62     28.62 o
   0   8   2     1339.08     1242.78     28.64 o
   1   8   2     3312.88     2943.56     88.88 o
   2   8   2     1001.94      997.77     19.06 o
   3   8   2     6417.89     6186.99     70.94 o
   4   8   2     3430.19     3618.99     44.57 o
   5   8   2      182.12      197.82     12.14 o
   6   8   2       79.76       67.53     19.05 o
   7   8   2      220.34      199.93     22.89 o
   8   8   2       38.62       21.75     19.05 o
   9   8   2       61.11      103.02     25.02 o
  10   8   2       61.46       71.53     28.33 o
   0   9   2     5884.81     5478.21     80.40 o
   1   9   2      815.08     1041.06     21.99 o
   2   9   2       77.21      114.75     12.14 o
   3   9   2     7301.55     7350.81     87.21 o
   4   9   2     9837.92    10409.15    169.46 o
   5   9   2        0.81      -11.44     17.17 o
   6   9   2     2808.76     2912.16     44.93 o
   7   9   2      150.88      151.19     19.05 o
   8   9   2     1443.75     1464.61     60.11 o
   9   9   2       66.50       73.92     23.28 o
  10   9   2      380.65      277.03     42.35 o
   0  10   2     4450.47     4930.91     86.00 o
   1  10   2       58.72       50.07     14.31 o
   2  10   2      108.77       88.80     12.14 o
   3  10   2      120.48      137.13     20.03 o
   4  10   2     5257.42     5344.40     64.87 o
   5  10   2      787.52      749.93     20.23 o
   6  10   2      505.15      483.99     31.48 o
   7  10   2      333.70      315.19     19.87 o
   8  10   2        1.46        0.00     19.05 o
   9  10   2      261.93      211.31     25.76 o
  10  10   2       69.82       15.06     38.28 o
   0  11   2     1392.78     1288.33     34.35 o
   1  11   2     6048.32     5901.58     74.98 o
   2  11   2       59.94       17.17     12.14 o
   3  11   2     8324.56     8786.02     95.33 o
   4  11   2      111.55       68.48     17.88 o
   5  11   2       10.70       14.72     17.17 o
   6  11   2       50.30       45.78     12.14 o
   7  11   2     1715.58     1958.57     42.36 o
   8  11   2       79.83       48.35     15.36 o
   9  11   2        9.03       -2.86     31.63 o
   0  12   2      106.88      114.46     17.17 o
   1  12   2     5017.71     5144.82    126.15 o
   2  12   2      950.41      947.50     24.29 o
   3  12   2      541.03      490.00     17.88 o
   4  12   2     4923.77     5075.68     85.98 o
   5  12   2       44.28       43.88     14.31 o
   6  12   2      957.54     1052.82     26.08 o
   7  12   2        1.16       20.99     15.35 o
   8  12   2        5.18      -26.07     26.07 o
   9  12   2       16.34       15.82     34.22 o
   0  13   2     3153.59     2979.22     57.29 o
   1  13   2      156.88      151.72     16.18 o
   2  13   2        3.71       17.17     12.14 o
   3  13   2      754.02      840.61     17.88 o
   4  13   2     4116.69     4265.12     77.36 o
   5  13   2      340.05      307.23     34.34 o
   6  13   2      991.19     1036.23     23.29 o
   7  13   2      413.58      407.91     15.78 o
   8  13   2       55.45       20.03     28.33 o
   9  13   2       25.49        5.98     60.09 o
   0  14   2      382.18      354.86     22.89 o
   1  14   2     2807.92     2858.96     46.45 o
   2  14   2     1485.07     1473.18     30.16 o
   3  14   2      841.86      886.37     27.47 o
   4  14   2      306.97      309.89     20.03 o
   5  14   2      104.06      116.13     14.72 o
   6  14   2      231.17      197.49     16.18 o
   7  14   2      582.01      506.27     25.76 o
   8  14   2       49.75       32.58     26.07 o
   9  14   2       22.97       64.95     46.41 o
   0  15   2     6091.61     6480.41    108.96 o
   1  15   2     2713.00     2925.09     50.51 o
   2  15   2      142.99      163.52     22.89 o
   3  15   2     1827.61     2100.83     45.38 o
   4  15   2     1257.33     1302.37     38.29 o
   5  15   2      192.95      149.16     28.62 o
   6  15   2      457.06      523.92     40.07 o
   7  15   2       78.45       58.87     13.74 o
   8  15   2      247.13      275.49     52.61 o
   0  16   2      386.56      326.24     28.62 o
   1  16   2      117.57      119.07     16.18 o
   2  16   2     1226.48     1391.95     30.16 o
   3  16   2        5.08      -25.75     25.75 o
   4  16   2     1835.05     1868.13     80.16 o
   5  16   2       21.12      -19.05     19.05 o
   6  16   2      950.67      954.42     65.83 o
   7  16   2       47.68       35.98     10.63 o
   8  16   2       24.66       37.20     48.56 o
   0  17   2       63.03       62.95     22.89 o
   1  17   2     1023.44     1054.95     30.16 o
   2  17   2      161.95      125.49     19.05 o
   3  17   2     3629.89     4098.81     72.91 o
   4  17   2      239.64      246.24     62.96 o
   5  17   2      115.02      137.91     23.28 o
   6  17   2        2.41      -23.28     23.28 o
   7  17   2     1005.93      895.39     50.78 o
   0  18   2     3653.64     3884.09     91.66 o
   1  18   2      144.30      160.45     20.23 o
   2  18   2        1.59        5.73     28.62 o
   3  18   2     1079.07     1126.89     35.76 o
   4  18   2       36.96       15.26     17.88 o
   5  18   2        0.65        1.04     48.64 o
   6  18   2       70.42       58.38     30.15 o
   7  18   2        4.22      -11.44     42.34 o
   0  19   2      577.63      583.82     34.34 o
   1  19   2       73.44       30.69     21.98 o
   2  19   2     1096.05     1081.45     42.94 o
   3  19   2       13.70       -0.52     25.75 o
   4  19   2     1548.12     1685.46     39.88 o
   5  19   2       26.98       40.54     23.28 o
   6  19   2      299.52      211.21     37.20 o
   7  19   2       85.21       22.89     58.07 o
   0  20   2     1605.11     1643.15     57.25 o
   1  20   2      200.95      190.74     27.47 o
   2  20   2       52.37       24.98     21.98 o
   3  20   2      983.95     1012.55     34.22 o
   4  20   2      173.75      103.19     19.05 o
   5  20   2       25.45       32.19     31.63 o
   6  20   2       36.39       56.63     58.58 o
   0  21   2      412.33      360.58     51.51 o
   1  21   2      226.40      215.66     23.28 o
   2  21   2      120.54      116.92     23.28 o
   3  21   2      363.41      354.59     27.47 o
   4  21   2      244.60      196.40     26.07 o
   5  21   2        3.44       25.64     44.89 o
   0  22   2      184.44      148.80     45.78 o
   1  22   2        2.96       -7.63     23.28 o
   2  22   2      142.04      132.63     24.29 o
   3  22   2       37.99       37.98     22.89 o
   4  22   2      510.15      550.63     52.15 o
   5  22   2        3.62      -19.58     37.03 o
   0  23   2      483.29      457.88     68.69 o
   1  23   2      693.60      568.24     39.76 o
   2  23   2       11.54       -2.86     37.20 o
   3  23   2      671.00      713.96     52.15 o
   4  23   2       43.89       42.35     54.48 o
   0  24   2      323.32      171.70     91.58 o
   1  24   2       76.83       65.10     48.06 o
   2  24   2       78.67       69.58     60.09 o
   2   0   3    24885.90    23359.41    263.39 o
   4   0   3     7000.00     7023.11     80.40 o
   6   0   3    12008.86    12052.56    143.69 o
   8   0   3     3391.23     3637.48     63.01 o
  10   0   3        7.29      -28.62     45.78 o
   1   1   3    13775.78    12951.12    133.91 o
   2   1   3       55.77       71.65      4.05 o
   3   1   3     4766.60     4870.50     44.65 o
   4   1   3      154.76      143.08      8.09 o
   5   1   3        7.00      -10.24     10.24 o
   6   1   3       15.28       11.45     25.75 o
   7   1   3      137.11      112.52     22.89 o
   8   1   3        0.85       11.44     25.75 o
   9   1   3      277.51      244.09     31.47 o
  10   1   3      295.83      253.98     38.28 o
   1   2   3    96096.16    98064.23   1246.00 o
   2   2   3     5945.33     5871.81     54.79 o
   3   2   3     2054.26     2053.07     26.10 o
   4   2   3       53.32       31.47      8.09 o
   5   2   3     2966.59     2752.53     34.26 o
   6   2   3     2539.53     2558.36     60.14 o
   7   2   3      656.77      718.95     65.83 o
   8   2   3     1033.41     1086.69     27.47 o
   9   2   3     1667.14     1851.60     39.88 o
  10   2   3        7.28      -13.36     28.62 o
   1   3   3      319.31      264.45     17.18 o
   2   3   3     9068.99     8911.52     81.73 o
   3   3   3     1256.40     1385.85     17.89 o
   4   3   3       18.64       13.36      5.73 o
   5   3   3     1910.56     1939.09     80.18 o
   6   3   3        8.00       11.44     16.18 o
   7   3   3        2.71      -11.44     16.18 o
   8   3   3      183.06      192.11     20.23 o
   9   3   3        7.99       -8.99     17.17 o
  10   3   3      103.30       88.93     22.89 o
   1   4   3    17216.43    16240.12    143.66 o
   2   4   3      699.00      562.94      9.53 o
   3   4   3       27.07       22.89      8.09 o
   4   4   3     2261.27     2314.49     28.36 o
   5   4   3      451.89      381.72     20.03 o
   6   4   3     6460.57     6935.64     80.81 o
   7   4   3      315.53      249.19     17.88 o
   8   4   3     2004.36     2218.86     44.54 o
   9   4   3      294.42      347.42     24.29 o
  10   4   3       13.91       -8.84     21.98 o
   1   5   3     6482.02     6596.81     71.11 o
   2   5   3      147.70      180.98      5.73 o
   3   5   3       92.11      127.72      9.53 o
   4   5   3     2469.69     2530.76     60.15 o
   5   5   3       13.22       14.88     11.44 o
   6   5   3       51.70       28.62     16.18 o
   7   5   3      307.81      280.57     20.23 o
   8   5   3      350.33      289.74     24.29 o
   9   5   3       31.62       45.78     24.28 o
  10   5   3       16.90       43.19     34.33 o
   1   6   3     1878.99     1679.42     22.92 o
   2   6   3    17087.25    16013.03    146.97 o
   3   6   3      971.80     1142.28     20.24 o
   4   6   3      709.29      607.08     16.19 o
   5   6   3       57.20       80.52     13.74 o
   6   6   3     8959.32     9425.27    103.44 o
   7   6   3        0.22       50.87     17.88 o
   8   6   3     3525.50     3982.41    111.70 o
   9   6   3       13.52        3.43     19.05 o
  10   6   3       96.65       67.53     30.15 o
   1   7   3     1198.15     1202.81     20.24 o
   2   7   3     4363.47     4338.18     68.83 o
   3   7   3     5161.99     5895.32     62.79 o
   4   7   3      419.29      431.10     22.89 o
   5   7   3      623.38      662.80     17.88 o
   6   7   3      650.42      632.77     15.78 o
   7   7   3        1.14       41.82     10.63 o
   8   7   3      766.84      718.10     23.29 o
   9   7   3        0.19        0.00     13.74 o
  10   7   3       39.59        5.73     23.28 o
   1   8   3    25528.01    24322.13    249.55 o
   2   8   3      999.50      872.61     22.00 o
   3   8   3     5864.02     6001.80     66.85 o
   4   8   3     2522.55     2506.07     36.46 o
   5   8   3     4154.89     4404.82     58.66 o
   6   8   3       51.49       35.68     10.63 o
   7   8   3       78.74       48.33     17.88 o
   8   8   3        3.75      -19.05     19.05 o
   9   8   3     1791.15     1996.44     50.79 o
  10   8   3        0.04       -8.58     28.33 o
   1   9   3      495.72      551.77     20.03 o
   2   9   3       92.98      126.17     12.14 o
   3   9   3      208.15      126.17     16.18 o
   4   9   3        5.27        2.86     20.03 o
   5   9   3       16.66        8.58     12.14 o
   6   9   3     2668.86     2877.97     65.87 o
   7   9   3        6.83        6.25     25.75 o
   8   9   3        0.20      -10.41     19.87 o
   9   9   3      208.93      180.98     31.47 o
  10   9   3        0.04       -2.86     36.42 o
   1  10   3     6603.65     6259.20     78.47 o
   2  10   3     5084.95     4609.06     56.78 o
   3  10   3      227.14      193.88     11.45 o
   4  10   3        7.11       -2.86     12.14 o
   5  10   3     1033.64     1166.12     37.21 o
   6  10   3     1204.26     1353.99     28.34 o
   7  10   3       27.12        2.55     17.88 o
   8  10   3     1459.59     1760.35     43.98 o
   9  10   3       97.29      107.02     60.09 o
  10  10   3        2.76        8.32     43.97 o
   1  11   3      120.21      126.85      9.53 o
   2  11   3      152.65      137.60     12.14 o
   3  11   3        5.17       -3.43     11.44 o
   4  11   3        1.42        1.63     13.74 o
   5  11   3       15.61       11.45     20.03 o
   6  11   3     1476.01     1506.55     30.16 o
   7  11   3      532.13      588.41     28.58 o
   8  11   3       48.05       32.05     19.05 o
   9  11   3        9.22      -11.44     20.48 o
   1  12   3     3244.64     3131.57     42.40 o
   2  12   3     8883.45     9035.74    102.99 o
   3  12   3      222.82      217.64     16.18 o
   4  12   3     1031.96     1039.09     28.34 o
   5  12   3      263.34      300.37     28.62 o
   6  12   3     2976.49     3350.20     50.81 o
   7  12   3      269.75      282.11     15.78 o
   8  12   3      905.49      994.35     33.80 o
   9  12   3      136.91      164.59     38.28 o
   1  13   3      159.98      137.60     16.18 o
   2  13   3     1210.63     1273.90     28.34 o
   3  13   3      385.32      371.25     17.88 o
   4  13   3      551.94      546.21     42.93 o
   5  13   3       13.88      -14.31     16.18 o
   6  13   3       29.38       22.89     16.18 o
   7  13   3       18.40      -12.71     28.62 o
   8  13   3       50.25       28.62     28.62 o
   9  13   3        4.52       34.81     46.57 o
   1  14   3    10505.14    11403.93    134.02 o
   2  14   3      200.05      180.38     22.89 o
   3  14   3       41.83       51.51     12.14 o
   4  14   3       13.00       24.33     40.06 o
   5  14   3     3362.84     3667.51     64.43 o
   6  14   3      447.88      442.83     34.34 o
   7  14   3       68.20       52.32      9.53 o
   8  14   3       19.96        1.76     51.51 o
   9  14   3      701.03      628.63     65.96 o
   1  15   3        3.74       11.44     25.75 o
   2  15   3      618.99      629.64     24.29 o
   3  15   3      441.88      452.33     57.23 o
   4  15   3      217.85      233.49     14.72 o
   5  15   3      357.74      285.11     22.89 o
   6  15   3      166.42      156.10     42.93 o
   7  15   3       24.90       28.62     20.03 o
   8  15   3        1.94       20.41     62.95 o
   1  16   3       28.37       40.06     16.18 o
   2  16   3     1235.83     1325.48     62.98 o
   3  16   3      444.17      470.46     17.88 o
   4  16   3      832.14      801.49     42.94 o
   5  16   3      316.27      300.46     31.47 o
   6  16   3     1612.89     1834.86     34.23 o
   7  16   3       26.59        0.00     25.75 o
   8  16   3      641.31      492.31     74.41 o
   1  17   3       70.99       82.45     17.88 o
   2  17   3      226.80      187.78     17.88 o
   3  17   3      270.52      245.08     21.98 o
   4  17   3       15.49        0.00     20.23 o
   5  17   3       87.54       77.52     21.98 o
   6  17   3      192.24      147.87     31.47 o
   7  17   3      149.76      152.68     33.80 o
   1  18   3     2388.32     2969.34     54.56 o
   2  18   3     2352.31     2657.62     94.48 o
   3  18   3       32.58       -2.29     19.05 o
   4  18   3       39.30        6.77     21.98 o
   5  18   3       55.22       43.59     34.34 o
   6  18   3      359.16      367.28     45.78 o
   7  18   3       13.92       -5.73     48.56 o
   1  19   3      194.52      235.94     40.06 o
   2  19   3      219.91      220.02     23.28 o
   3  19   3       45.65       24.03     19.05 o
   4  19   3      121.41      101.86     25.75 o
   5  19   3      187.77      146.42     27.47 o
   6  19   3        4.73       27.47     28.57 o
   1  20   3     2616.05     3038.23     60.74 o
   2  20   3      109.50      139.50     22.89 o
   3  20   3     1108.01     1022.29     35.76 o
   4  20   3      137.07      104.40     28.62 o
   5  20   3      717.79      662.76     35.76 o
   6  20   3       93.23       91.57     44.51 o
   1  21   3      116.67      105.46     60.09 o
   2  21   3       26.14       31.47     20.23 o
   3  21   3        7.10       26.01     21.98 o
   4  21   3       84.03       41.38     26.07 o
   5  21   3      169.68      121.83     62.95 o
   1  22   3      116.78       67.86     21.26 o
   2  22   3      897.80      964.85     34.22 o
   3  22   3        0.06        5.73     26.07 o
   4  22   3       54.80       55.88     34.22 o
   1  23   3      146.96       61.53     34.34 o
   2  23   3       35.07       32.14     45.78 o
   3  23   3       24.71       60.09     31.47 o
   4  23   3       13.05       60.92     61.85 o
   1  24   3      570.99      562.38    114.47 o
   2  24   3      195.58      176.18     31.63 o
   2   0   4    20455.55    19946.91    226.93 o
   4   0   4    14879.06    14723.93    167.19 o
   6   0   4     4582.50     4803.37     80.25 o
   8   0   4       11.69       17.17     11.44 o
  10   0   4      120.23      120.18     57.23 o
   0   1   4    12755.89    11880.94    180.19 o
   1   1   4     1512.73     1438.81     20.26 o
   2   1   4      692.62      620.33     34.35 o
   3   1   4    19072.12    17907.46    149.41 o
   4   1   4     7037.58     7115.78     62.83 o
   5   1   4     1038.70     1096.40     20.24 o
   6   1   4       90.81       96.60     16.18 o
   7   1   4     4238.73     4257.71     48.62 o
   8   1   4      278.20      299.38     28.62 o
   9   1   4      135.14      128.80     14.72 o
  10   1   4      393.86      448.63     29.45 o
   0   2   4     9519.22     9658.37    144.59 o
   1   2   4     3884.75     3625.52     40.02 o
   2   2   4      695.95      742.02     20.04 o
   3   2   4     4882.60     4298.38     40.58 o
   4   2   4     1778.63     1672.58     24.31 o
   5   2   4       16.50        4.58      9.53 o
   6   2   4       48.35       41.97      9.53 o
   7   2   4        5.44        1.63     13.74 o
   8   2   4      355.29      309.17     20.23 o
   9   2   4        1.08       12.16     31.47 o
  10   2   4        1.27        0.82     10.63 o
   0   3   4    51617.43    49778.14    679.34 o
   1   3   4     6582.99     6135.65     65.12 o
   2   3   4     4187.20     3744.59     34.44 o
   3   3   4       89.97       77.37      8.09 o
   4   3   4    14417.44    14272.90    123.84 o
   5   3   4       72.02       68.68      9.53 o
   6   3   4     2861.97     2990.41     40.51 o
   7   3   4       46.58       20.99     17.88 o
   8   3   4      664.12      694.28     45.79 o
   9   3   4       16.27       -3.18     22.89 o
  10   3   4      462.96      449.70     26.07 o
   0   4   4    14314.89    14175.09    226.01 o
   1   4   4    10901.89    10227.91     99.96 o
   2   4   4     8283.33     7833.82    112.25 o
   3   4   4     5283.05     5041.19     50.62 o
   4   4   4     2972.51     2888.77     36.47 o
   5   4   4       94.02      160.25      9.53 o
   6   4   4     2090.72     2188.32     34.24 o
   7   4   4       95.19       68.68     17.88 o
   8   4   4       30.05      -14.31     20.23 o
   9   4   4      219.44      225.83     21.98 o
  10   4   4       20.11        6.36     20.03 o
   0   5   4      245.29      280.48     11.45 o
   1   5   4      794.28      693.36     14.73 o
   2   5   4     7789.43     7838.92     75.14 o
   3   5   4    20716.50    20320.98    185.80 o
   4   5   4     6575.74     6737.49    126.27 o
   5   5   4     1058.92     1002.22     20.24 o
   6   5   4      727.50      724.13     20.23 o
   7   5   4     6750.88     7381.29     94.71 o
   8   5   4      105.37       91.27     48.64 o
   9   5   4      112.30      106.33     24.29 o
  10   5   4       39.91       38.15     23.28 o
   0   6   4      646.44      652.68     17.18 o
   1   6   4     2647.20     2513.01     38.35 o
   2   6   4     2671.72     2581.68     30.19 o
   3   6   4      365.75      419.44     14.31 o
   4   6   4      614.76      460.73     17.88 o
   5   6   4        3.27       14.88      9.53 o
   6   6   4     1998.94     2143.23     34.24 o
   7   6   4       25.61       25.18     19.05 o
   8   6   4       58.69       38.78     17.88 o
   9   6   4       13.47      -22.89     22.89 o
  10   6   4       10.29      -26.07     26.07 o
   0   7   4    16389.86    15281.68    202.30 o
   1   7   4     1634.34     1529.55     22.01 o
   2   7   4      128.55      129.35      8.58 o
   3   7   4     5315.62     4897.15     54.66 o
   4   7   4     2250.95     2231.14     32.41 o
   5   7   4      337.74      374.92     16.19 o
   6   7   4      472.85      540.40     25.76 o
   7   7   4     1304.67     1342.35     40.08 o
   8   7   4      337.09      306.45     28.33 o
   9   7   4       79.24       73.96     26.07 o
  10   7   4      165.32      136.72     33.80 o
   0   8   4      410.14      406.43     22.90 o
   1   8   4     3591.60     3623.05     42.42 o
   2   8   4       10.21        0.00     11.44 o
   3   8   4     5330.93     5478.47     64.51 o
   4   8   4      108.97      100.24     12.14 o
   5   8   4      836.18      965.56     31.48 o
   6   8   4       10.10       10.73     14.72 o
   7   8   4       24.28       17.69     25.75 o
   8   8   4      107.41       77.48     26.07 o
   9   8   4      224.40      206.82     28.57 o
  10   8   4      132.90       88.20     57.23 o
   0   9   4    34495.75    35718.80    459.72 o
   1   9   4       33.18       44.64      8.58 o
   2   9   4      601.33      583.93     17.88 o
   3   9   4       20.42       13.36     14.31 o
   4   9   4     6029.63     6175.88     72.67 o
   5   9   4      299.32      321.44     17.17 o
   6   9   4     1171.64     1260.31     31.64 o
   7   9   4      614.77      526.59     30.15 o
   8   9   4     1166.68     1215.04     39.88 o
   9   9   4        2.61      -14.97     28.62 o
  10   9   4      349.87      376.97     82.98 o
   0  10   4     3229.35     3226.56     57.31 o
   1  10   4     5198.77     5697.48     62.77 o
   2  10   4      711.63      638.59     16.19 o
   3  10   4        2.78        1.14     11.44 o
   4  10   4     3086.90     3219.91     48.61 o
   5  10   4      263.68      274.96     34.34 o
   6  10   4     2204.66     2399.99     42.37 o
   7  10   4        2.45      -19.05     19.05 o
   8  10   4      143.70       91.57     24.29 o
   9  10   4        2.37       13.83     23.28 o
   0  11   4      918.11      967.58     28.63 o
   1  11   4     3785.84     3666.77     46.48 o
   2  11   4       21.06       12.59      9.53 o
   3  11   4     8001.74     7979.24     89.30 o
   4  11   4       18.60      -16.18     16.18 o
   5  11   4      565.04      609.71     20.23 o
   6  11   4      605.37      595.78     20.23 o
   7  11   4     4100.57     4578.35    111.71 o
   8  11   4       10.11       19.55     23.28 o
   9  11   4      173.89      158.68     24.27 o
   0  12   4      137.77      108.74     22.89 o
   1  12   4      311.42      403.54     16.19 o
   2  12   4      127.10      125.91     13.74 o
   3  12   4     1287.80     1498.49     42.95 o
   4  12   4      230.33      173.14     21.98 o
   5  12   4     1217.67     1320.32     68.70 o
   6  12   4       79.08       67.52     13.74 o
   7  12   4      465.42      387.03     20.48 o
   8  12   4        9.37       19.77     42.93 o
   9  12   4      204.40      162.01     45.78 o
   0  13   4    17665.24    19350.82    299.57 o
   1  13   4     1145.56     1173.92     24.29 o
   2  13   4      130.96      110.87     13.74 o
   3  13   4      730.57      808.35     21.99 o
   4  13   4      152.45      137.59     16.18 o
   5  13   4        0.89      -14.31     16.18 o
   6  13   4      107.51       96.34     28.62 o
   7  13   4       81.95       80.59     16.07 o
   8  13   4       40.89       58.27     19.87 o
   9  13   4       15.99      -21.85     39.75 o
   0  14   4     3090.75     3197.00     74.48 o
   1  14   4      304.77      265.77     34.34 o
   2  14   4     1131.13     1265.20     28.34 o
   3  14   4     2739.90     2948.35     65.87 o
   4  14   4     2342.00     2415.64     65.86 o
   5  14   4      329.62      298.05     31.47 o
   6  14   4       39.78       22.26     31.47 o
   7  14   4      127.60       83.08     17.17 o
   8  14   4       16.63      -18.93     40.06 o
   0  15   4     9190.46    10302.27    177.92 o
   1  15   4     1510.35     1607.84     42.95 o
   2  15   4        6.87       11.44     22.89 o
   3  15   4       11.04       -7.36     13.74 o
   4  15   4     3055.95     3258.91    126.01 o
   5  15   4      475.50      550.94     48.65 o
   6  15   4       97.68       87.49     31.47 o
   7  15   4      353.43      345.83     21.98 o
   8  15   4      140.22       80.81     49.50 o
   0  16   4        3.64       11.44     22.89 o
   1  16   4      419.71      426.34     22.89 o
   2  16   4      137.02      132.41     28.62 o
   3  16   4       49.91       31.89     13.74 o
   4  16   4      117.03      139.98     15.36 o
   5  16   4      284.12      277.63     19.87 o
   6  16   4      107.06       74.54     13.74 o
   7  16   4      357.12      304.47     21.98 o
   8  16   4        3.13      -23.52     53.62 o
   0  17   4      512.05      578.10     40.07 o
   1  17   4     1899.49     1838.22     39.89 o
   2  17   4      308.10      330.31     20.23 o
   3  17   4     3023.60     3250.89     65.87 o
   4  17   4       63.28       58.85     11.45 o
   5  17   4      434.99      396.99     32.38 o
   6  17   4      150.78      129.22     20.03 o
   7  17   4     1017.69     1067.42     44.90 o
   0  18   4      313.00      303.34     28.62 o
   1  18   4      170.72      148.69     20.23 o
   2  18   4     1816.07     1900.94     40.49 o
   3  18   4        1.53      -12.26     14.31 o
   4  18   4      120.07      123.25     26.07 o
   5  18   4        1.32      -14.53     34.33 o
   6  18   4       29.85       68.68     40.06 o
   7  18   4        0.39       54.03     50.47 o
   0  19   4      632.07      704.04     40.07 o
   1  19   4       20.61       29.25     31.47 o
   2  19   4      737.71      771.16     31.48 o
   3  19   4      157.70      192.83     23.28 o
   4  19   4      710.98      752.96     36.43 o
   5  19   4       28.22      -27.47     27.47 o
   6  19   4      199.62      188.86     34.34 o
   0  20   4      459.15      446.43     34.34 o
   1  20   4      184.78      228.93     21.98 o
   2  20   4        3.01      -17.88     17.88 o
   3  20   4       49.98       57.23     19.05 o
   4  20   4       68.39       40.58     21.98 o
   5  20   4        4.54       28.62     37.20 o
   6  20   4        4.66      -15.09     74.40 o
   0  21   4      336.52      274.72     28.62 o
   1  21   4       10.65       28.62     17.88 o
   2  21   4      114.33       96.36     23.28 o
   3  21   4      455.71      426.74     45.78 o
   4  21   4      605.97      497.01     38.29 o
   5  21   4       33.14       55.21     34.22 o
   0  22   4      296.87      154.53     40.07 o
   1  22   4       80.20       49.22     25.75 o
   2  22   4       16.17       -3.64     21.98 o
   3  22   4       26.70      -10.93     25.75 o
   4  22   4       27.98       -6.06     42.93 o
   0  23   4      263.22      246.10     51.51 o
   1  23   4     1001.35     1006.83     45.37 o
   2  23   4       59.30       17.61     26.07 o
   3  23   4      320.49      272.51     35.76 o
   0  24   4        5.27      -80.12     80.12 o
   1  24   4       50.15       76.31     42.34 o
   2  24   4       15.05      -46.78     48.64 o
   2   0   5    22659.83    21063.08    232.74 o
   4   0   5    17379.60    17500.15    196.24 o
   6   0   5      880.34      835.80     28.63 o
   8   0   5       35.18       17.17     11.45 o
  10   0   5      552.86      486.51     51.51 o
   1   1   5     3705.98     3859.31     45.93 o
   2   1   5      854.79      721.52     12.14 o
   3   1   5     1119.11      936.67     20.04 o
   4   1   5       31.88        8.58      8.09 o
   5   1   5    16494.73    17015.29    138.32 o
   6   1   5        7.35      -11.44     12.14 o
   7   1   5      261.78      283.33     16.18 o
   8   1   5        1.63        5.00     14.72 o
   9   1   5      523.37      537.70     25.76 o
  10   1   5        5.48      -20.48     20.48 o
   1   2   5     7251.36     7593.99     80.21 o
   2   2   5     6954.27     6853.11     68.78 o
   3   2   5    11117.57    10865.14     97.47 o
   4   2   5     1760.25     1542.13     22.00 o
   5   2   5    16218.97    16886.73    134.41 o
   6   2   5      861.33      933.43     20.23 o
   7   2   5      104.30      119.80     11.45 o
   8   2   5        3.96        5.73     22.89 o
   9   2   5      553.49      526.76     45.79 o
  10   2   5       24.78       24.94     40.06 o
   1   3   5     2054.94     2108.10     31.52 o
   2   3   5    11577.31    10464.95     93.56 o
   3   3   5     9050.48     9030.66     83.26 o
   4   3   5     2170.10     2228.57     28.36 o
   5   3   5      913.36      865.00     17.88 o
   6   3   5     1554.07     1667.08     26.09 o
   7   3   5       77.37       64.86     17.88 o
   8   3   5      324.01      322.80     19.05 o
   9   3   5       55.91       34.34     17.88 o
  10   3   5      203.95      200.72     23.28 o
   1   4   5     7858.62     7698.84     81.10 o
   2   4   5    12437.71    11706.30    112.08 o
   3   4   5      835.29      609.74     16.19 o
   4   4   5     2269.41     2476.11     51.56 o
   5   4   5     3622.47     3410.47     51.58 o
   6   4   5      351.60      326.34     16.19 o
   7   4   5      295.18      310.61     21.99 o
   8   4   5        6.40       19.07     17.88 o
   9   4   5      211.18      183.14     23.28 o
  10   4   5      252.60      275.57     27.47 o
   1   5   5      251.62      349.25     20.03 o
   2   5   5       61.87       35.49      9.53 o
   3   5   5     5616.50     5694.55     58.75 o
   4   5   5      219.65      193.82     20.03 o
   5   5   5     6167.83     5867.11     66.83 o
   6   5   5      101.97      101.02     13.74 o
   7   5   5      693.55      733.40     24.29 o
   8   5   5       28.34       31.74     21.98 o
   9   5   5      777.55      811.18     34.34 o
  10   5   5        7.92        0.00     24.27 o
   1   6   5       12.92       17.17     12.14 o
   2   6   5    21068.52    20631.58    192.44 o
   3   6   5     4437.32     4560.79     48.15 o
   4   6   5     4077.22     3846.50     52.69 o
   5   6   5      570.30      555.27     31.48 o
   6   6   5      540.64      576.40     25.76 o
   7   6   5        0.05        5.73     12.14 o
   8   6   5      254.29      230.74     28.62 o
   9   6   5        0.34      -15.09     22.89 o
  10   6   5      348.36      308.36     32.38 o
   1   7   5     9724.22    10002.73    161.09 o
   2   7   5    12040.03    11910.67    123.03 o
   3   7   5     1809.94     1878.98     30.17 o
   4   7   5      566.52      478.00     16.19 o
   5   7   5      411.30      358.77     21.99 o
   6   7   5       31.70       16.45     14.72 o
   7   7   5       15.78       10.02     17.17 o
   8   7   5      259.48      292.58     27.47 o
   9   7   5      397.51      384.10     54.38 o
  10   7   5      243.21      196.35     51.51 o
   1   8   5     5870.87     6325.53     74.35 o
   2   8   5      189.91      200.48     12.14 o
   3   8   5     3388.14     3294.23     60.19 o
   4   8   5     1184.51     1214.23     24.30 o
   5   8   5     6586.98     6811.73     88.95 o
   6   8   5     1099.80     1197.60     30.16 o
   7   8   5        1.82       -2.86     14.72 o
   8   8   5      116.18      106.99     26.07 o
   9   8   5      660.74      576.46     33.80 o
  10   8   5       12.55       13.74     30.15 o
   1   9   5      906.56      970.48     20.24 o
   2   9   5     7316.99     7058.06     80.92 o
   3   9   5     1861.12     1792.92     31.50 o
   4   9   5      410.00      488.23     22.89 o
   5   9   5     2736.75     2766.58     42.38 o
   6   9   5       29.88       20.03     12.14 o
   7   9   5      287.49      223.32     28.62 o
   8   9   5       64.97       52.39     26.07 o
   9   9   5       15.49      -16.73     26.07 o
  10   9   5       77.22       79.85     42.34 o
   1  10   5       87.21       93.40      9.53 o
   2  10   5     9832.75    10265.93    103.53 o
   3  10   5       89.47       68.93     14.31 o
   4  10   5      198.10      187.10     16.18 o
   5  10   5      955.53      945.87     48.66 o
   6  10   5       16.49       -8.90     17.88 o
   7  10   5       10.62       -7.87     14.72 o
   8  10   5      174.04      150.28     37.20 o
   9  10   5       11.86       31.89     27.47 o
   1  11   5     1676.24     1509.03     24.30 o
   2  11   5      845.81      926.45     21.99 o
   3  11   5     2639.52     2682.40     42.38 o
   4  11   5        6.25       40.70     17.88 o
   5  11   5     6345.98     6886.95     95.22 o
   6  11   5      544.11      558.09     40.07 o
   7  11   5       89.44       78.88     15.78 o
   8  11   5      443.25      443.39     34.34 o
   9  11   5      858.69      793.58     41.21 o
   1  12   5       35.08       37.77     11.45 o
   2  12   5     6557.52     6880.22    109.00 o
   3  12   5     2228.94     2504.34     39.90 o
   4  12   5       85.82      116.43     17.88 o
   5  12   5       50.98       34.34     16.18 o
   6  12   5     1192.56     1279.90     35.77 o
   7  12   5        0.93      -13.01     19.87 o
   8  12   5      234.42      157.19     27.47 o
   9  12   5        9.63        6.54     41.20 o
   1  13   5     2905.86     3089.89     42.39 o
   2  13   5     4869.26     5270.22     71.65 o
   3  13   5     1296.58     1294.42     27.48 o
   4  13   5     3080.14     3368.27     60.75 o
   5  13   5       13.67       17.17     17.88 o
   6  13   5       63.63       36.88     17.88 o
   7  13   5       22.04       21.26     13.74 o
   8  13   5        6.61       37.20     23.28 o
   9  13   5       34.19       19.65     54.37 o
   1  14   5     1510.55     1597.60     28.35 o
   2  14   5       38.38       34.34     20.03 o
   3  14   5     2311.59     2424.60     83.04 o
   4  14   5        9.74       28.62     28.62 o
   5  14   5     4910.89     5547.32     85.10 o
   6  14   5      231.95      179.08     20.23 o
   7  14   5        1.89       -2.86     16.18 o
   8  14   5      135.69      113.47     45.78 o
   1  15   5      358.41      403.54     16.19 o
   2  15   5     1320.93     1304.56     30.16 o
   3  15   5       56.48       61.81     17.17 o
   4  15   5        5.76       10.30     20.03 o
   5  15   5      862.89      888.55     30.15 o
   6  15   5      959.47      958.34     57.24 o
   7  15   5        2.07      -17.17     25.75 o
   8  15   5      361.53      364.45     59.10 o
   1  16   5      373.94      346.48     20.23 o
   2  16   5      549.97      544.73     22.89 o
   3  16   5        0.15        9.81     13.74 o
   4  16   5      644.16      638.23     28.34 o
   5  16   5       30.16       49.60     17.88 o
   6  16   5       73.70       82.28     17.88 o
   7  16   5       69.32       77.26     20.23 o
   8  16   5       37.05       52.53     56.22 o
   1  17   5     5591.16     6257.66     87.07 o
   2  17   5      340.81      327.14     20.23 o
   3  17   5      210.16      160.25     16.18 o
   4  17   5      192.75      176.07     21.98 o
   5  17   5      719.83      789.83     27.47 o
   6  17   5        2.84       -1.91     17.88 o
   7  17   5        5.47        2.15     29.44 o
   1  18   5        2.47      -14.72     14.72 o
   2  18   5     2422.39     2705.87     48.59 o
   3  18   5      734.36      740.12     40.07 o
   4  18   5       18.92       17.89     14.72 o
   5  18   5      702.27      727.11     20.48 o
   6  18   5      201.97      138.39     24.27 o
   7  18   5       17.68       56.67     60.31 o
   1  19   5      264.82      240.91     17.88 o
   2  19   5     1107.55     1153.84     32.39 o
   3  19   5       30.32       -5.73     16.18 o
   4  19   5       26.57        4.77     40.06 o
   5  19   5       81.95       11.45     60.09 o
   6  19   5      110.66       67.91     54.37 o
   1  20   5     1056.41     1083.83     34.23 o
   2  20   5      353.70      327.84     22.89 o
   3  20   5      808.58      815.07     32.83 o
   4  20   5       91.62       96.56     21.98 o
   5  20   5      194.95      170.05     32.38 o
   6  20   5        2.12       -2.74     45.36 o
   1  21   5      598.51      516.90     34.34 o
   2  21   5      282.39      321.40     54.37 o
   3  21   5      115.87       79.08     19.87 o
   4  21   5      124.64       87.87     34.22 o
   5  21   5       62.46       -0.67     34.22 o
   1  22   5      162.80      147.09     19.05 o
   2  22   5      526.85      474.60     51.51 o
   3  22   5      102.96       94.43     31.63 o
   4  22   5       47.78       50.87     35.75 o
   1  23   5      214.67      174.60     28.33 o
   2  23   5      163.25      107.68     30.15 o
   3  23   5      126.33      100.99     32.82 o
   1  24   5       91.13      -17.17     40.47 o
   2  24   5        6.81      194.57     95.04 o
   2   0   6     8695.64     8473.04    109.36 o
   4   0   6    16113.54    17080.87    224.90 o
   6   0   6     2287.60     2279.52     45.82 o
   8   0   6     1841.38     1900.94     51.53 o
  10   0   6     1186.06     1219.30     57.24 o
   0   1   6     1932.86     1828.77     45.86 o
   1   1   6     7535.95     7331.18     92.52 o
   2   1   6     1053.87      952.93     17.89 o
   3   1   6      116.45      124.77     34.34 o
   4   1   6     3653.18     3659.58     42.41 o
   5   1   6       49.24       58.91     20.03 o
   6   1   6      257.59      213.15     17.17 o
   7   1   6       51.52       52.30     20.03 o
   8   1   6       97.63       78.44     10.24 o
   9   1   6       23.01        5.73     13.74 o
  10   1   6       38.84       30.04     31.63 o
   0   2   6     1921.51     1759.74     40.13 o
   1   2   6     8008.50     7182.19    123.75 o
   2   2   6        2.09      -20.03     20.03 o
   3   2   6     8819.77     8135.52     82.69 o
   4   2   6      387.90      332.38     12.14 o
   5   2   6     1322.57     1291.06     40.08 o
   6   2   6      171.00      154.31     28.62 o
   7   2   6     4809.82     5199.86     62.72 o
   8   2   6      174.24      180.80     54.37 o
   9   2   6      128.41       98.82     20.03 o
  10   2   6       22.73       27.47     22.89 o
   0   3   6      471.36      520.95     22.90 o
   1   3   6     2291.48     2324.86     48.72 o
   2   3   6      852.85      923.69     37.22 o
   3   3   6     1930.10     2061.78     26.10 o
   4   3   6     2774.97     2599.70     54.44 o
   5   3   6       26.40        2.29     11.45 o
   6   3   6      960.30      953.37     20.24 o
   7   3   6       14.88       17.17     31.47 o
   8   3   6      333.07      325.26     23.28 o
   9   3   6       84.98       59.81     17.88 o
  10   3   6       42.53       18.21     21.98 o
   0   4   6    12909.83    11697.60    161.75 o
   1   4   6       51.31       31.47      8.09 o
   2   4   6      493.32      647.10     16.19 o
   3   4   6    14880.20    15696.77    142.66 o
   4   4   6     1709.20     1522.27     22.00 o
   5   4   6     5541.66     5753.89    114.69 o
   6   4   6      917.84      971.61     23.29 o
   7   4   6     5608.96     6366.12     78.96 o
   8   4   6      313.92      345.36     23.28 o
   9   4   6       31.80       43.19     21.98 o
  10   4   6      163.49      148.08     26.07 o
   0   5   6     1244.14     1449.15     34.36 o
   1   5   6      783.11      730.35     16.19 o
   2   5   6     7218.99     7607.33     84.18 o
   3   5   6     1762.16     1577.99     24.30 o
   4   5   6      301.90      341.53     20.03 o
   5   5   6       67.60       85.45     14.31 o
   6   5   6      141.74      139.86     14.31 o
   7   5   6       27.26       51.51     16.18 o
   8   5   6      100.85      102.49     23.28 o
   9   5   6       38.41       43.88     23.28 o
  10   5   6        5.80       -7.04     26.07 o
   0   6   6    15527.25    14023.12    230.93 o
   1   6   6     9440.30     9942.82    108.96 o
   2   6   6     7174.39     7214.03     77.20 o
   3   6   6     1073.00      953.29     20.24 o
   4   6   6     9334.08     9210.14     89.38 o
   5   6   6      989.43     1047.74     24.29 o
   6   6   6     2158.92     2239.84     40.09 o
   7   6   6      117.07      132.41     28.62 o
   8   6   6     1605.13     1706.53     51.53 o
   9   6   6      149.92      145.17     19.05 o
  10   6   6      268.72      309.43     32.38 o
   0   7   6     3343.85     3623.88     74.54 o
   1   7   6       19.72       -7.36     13.74 o
   2   7   6      105.99       74.07     17.17 o
   3   7   6       28.39       24.03      9.53 o
   4   7   6     1783.38     1699.09     42.96 o
   5   7   6      220.39      215.09     20.03 o
   6   7   6      765.30      724.40     24.29 o
   7   7   6       38.05       28.62     22.89 o
   8   7   6      152.69      111.60     28.33 o
   9   7   6       18.12       38.53     30.15 o
  10   7   6       15.71       34.33     28.33 o
   0   8   6      307.34      309.08     28.62 o
   1   8   6    11932.46    12328.10    135.52 o
   2   8   6     1100.21      968.57     42.94 o
   3   8   6     3264.47     2825.99     34.26 o
   4   8   6      303.38      306.25     16.19 o
   5   8   6     1842.09     1945.72     71.58 o
   6   8   6       55.56       45.78     13.74 o
   7   8   6     6145.91     7207.77     97.03 o
   8   8   6      309.95      230.62     40.07 o
   9   8   6       84.31       51.07     26.07 o
  10   8   6      176.50       78.21     30.15 o
   0   9   6      652.17      589.62     34.34 o
   1   9   6     3260.24     3178.56     51.58 o
   2   9   6        6.09        2.29      9.53 o
   3   9   6      650.93      749.95     16.19 o
   4   9   6      257.84      215.09     20.03 o
   5   9   6        1.31       -8.58     20.03 o
   6   9   6      479.03      432.02     34.34 o
   7   9   6      241.79      222.57     19.87 o
   8   9   6      145.02      108.36     30.15 o
   9   9   6       64.89       97.29     40.06 o
   0  10   6    13605.74    13989.17    195.66 o
   1  10   6     4971.08     5628.53     64.50 o
   2  10   6     2692.96     2621.03     36.46 o
   3  10   6     2397.80     2399.99     36.45 o
   4  10   6     2576.40     2647.23     44.00 o
   5  10   6        1.86       20.03     14.72 o
   6  10   6      774.41      771.31     26.08 o
   7  10   6      175.54      154.53     19.05 o
   8  10   6      361.94      313.48     31.63 o
   9  10   6       77.48       83.39     27.47 o
   0  11   6      533.39      498.00     22.89 o
   1  11   6     1868.87     1916.26     60.13 o
   2  11   6       51.71       47.35     10.24 o
   3  11   6     2644.32     2900.27     42.96 o
   4  11   6       82.28       49.14     31.47 o
   5  11   6       36.11       42.60     28.62 o
   6  11   6       21.32       -5.73     15.35 o
   7  11   6      401.54      379.68     23.28 o
   8  11   6        0.42       16.73     24.27 o
   9  11   6        0.33       17.17     27.47 o
   0  12   6    23897.23    25504.17    346.52 o
   1  12   6       81.18       58.87     13.74 o
   2  12   6      529.02      556.53     17.88 o
   3  12   6     1878.18     1834.83     88.76 o
   4  12   6      795.03      743.76     42.94 o
   5  12   6      130.41      133.87     20.23 o
   6  12   6        6.09       -8.90     17.88 o
   7  12   6      289.97      286.58     28.62 o
   8  12   6      464.53      440.46     54.38 o
   9  12   6       51.77       40.06     38.28 o
   0  13   6       97.35       97.29     17.17 o
   1  13   6        2.38        0.82     13.74 o
   2  13   6      310.75      362.09     21.99 o
   3  13   6      255.74      250.58     20.03 o
   4  13   6      458.53      469.42     24.29 o
   5  13   6        0.64        9.89     48.64 o
   6  13   6      631.58      601.74     32.83 o
   7  13   6       92.61       59.77     17.88 o
   8  13   6        1.05        9.15     40.06 o
   9  13   6        0.18        7.15     46.57 o
   0  14   6     1062.72     1104.94     34.35 o
   1  14   6     7704.66     8199.16     96.35 o
   2  14   6       39.17       32.43     10.24 o
   3  14   6     6576.84     7224.93    111.82 o
   4  14   6      103.39       90.45     17.88 o
   5  14   6      897.77      884.44    100.17 o
   6  14   6       62.47       23.93     21.98 o
   7  14   6     1594.88     1815.82     74.42 o
   8  14   6       73.18       64.98     34.34 o
   0  15   6     1595.61     1597.48     45.80 o
   1  15   6      772.04      772.94     23.29 o
   2  15   6      225.98      210.86     14.72 o
   3  15   6       71.73       58.76     20.03 o
   4  15   6     1348.98     1398.90     38.29 o
   5  15   6        0.00      -14.88     19.05 o
   6  15   6       55.57       57.23     24.29 o
   7  15   6       61.21       -2.09     21.98 o
   8  15   6       14.65       27.23     58.57 o
   0  16   6    12449.43    14261.50    224.00 o
   1  16   6      223.79      198.25      9.53 o
   2  16   6     2523.21     2865.71     46.44 o
   3  16   6      474.23      446.73     20.23 o
   4  16   6      838.22      857.64     30.15 o
   5  16   6       19.55       16.02     20.03 o
   6  16   6       85.74       59.52     19.05 o
   7  16   6      200.02      183.72     27.47 o
   8  16   6      175.12      234.65     61.41 o
   0  17   6        0.02       17.17     17.17 o
   1  17   6      777.48      814.34     19.88 o
   2  17   6       90.03      117.22     22.89 o
   3  17   6     1031.51     1087.03     74.42 o
   4  17   6     1182.15     1235.15     42.94 o
   5  17   6        1.50        0.00     19.87 o
   6  17   6        0.71      -23.28     23.28 o
   7  17   6        1.28      -33.80     33.80 o
   0  18   6     1008.33     1099.10     40.07 o
   1  18   6      531.82      535.67     28.62 o
   2  18   6       57.22       37.98     21.98 o
   3  18   6      230.12      201.72     17.88 o
   4  18   6      604.36      649.62     40.07 o
   5  18   6      200.61      182.02     20.48 o
   6  18   6      410.86      356.78     38.28 o
   7  18   6      473.70      414.44     97.30 o
   0  19   6      926.07     1041.81     34.34 o
   1  19   6       50.73       49.09     10.63 o
   2  19   6        0.04       14.31     20.23 o
   3  19   6        2.86       -1.27     17.88 o
   4  19   6      227.71      218.66     24.27 o
   5  19   6        0.97       -5.34     48.64 o
   6  19   6      100.99      102.50     39.75 o
   0  20   6      962.80     1058.98     34.34 o
   1  20   6     1306.35     1383.77     42.36 o
   2  20   6      458.59      415.46     40.07 o
   3  20   6     1501.44     1646.82     45.80 o
   4  20   6        1.93      -31.63     31.63 o
   5  20   6       75.82       51.51     34.34 o
   6  20   6       26.14      -24.73     49.50 o
   0  21   6       73.92       80.13     17.17 o
   1  21   6       64.97       21.85     21.98 o
   2  21   6      213.05      230.44     26.07 o
   3  21   6      607.26      614.36     36.43 o
   4  21   6       85.23       56.85     37.20 o
   5  21   6       50.44       75.49     42.34 o
   0  22   6     1470.95     1608.68     51.52 o
   1  22   6      429.20      357.35     30.15 o
   2  22   6       84.11       88.93     26.07 o
   3  22   6        6.86      -27.47     27.47 o
   4  22   6      494.26      408.66     46.42 o
   0  23   6       45.11       51.51     45.78 o
   1  23   6       74.87       24.33     29.45 o
   2  23   6      139.12      153.37     68.68 o
   3  23   6        1.18       66.44     46.41 o
   0  24   6      298.31      228.93     68.68 o
   1  24   6      246.62       72.83     58.58 o
   2   0   7     2171.35     2229.32     45.84 o
   4   0   7     2675.97     2538.09     45.83 o
   6   0   7        6.56       11.44     17.17 o
   8   0   7       62.63       91.57     28.62 o
  10   0   7      106.44       57.23     45.78 o
   1   1   7    17286.97    15159.51    180.88 o
   2   1   7     3450.46     2844.91     36.50 o
   3   1   7     2730.79     2834.79     42.99 o
   4   1   7     1714.63     1677.39     26.09 o
   5   1   7    13997.10    15186.05    175.44 o
   6   1   7     2112.23     2176.05     77.31 o
   7   1   7      315.05      289.74     16.18 o
   8   1   7      437.35      410.22     20.23 o
   9   1   7      588.42      602.94     23.29 o
  10   1   7       31.72       58.87     51.51 o
   1   2   7      333.60      306.28     16.19 o
   2   2   7      838.31      776.09     20.24 o
   3   2   7     2167.12     2022.39     30.18 o
   4   2   7      961.00      921.78     20.24 o
   5   2   7     4274.82     4545.46    103.18 o
   6   2   7      197.02      209.13     13.74 o
   7   2   7       37.21       28.62     12.14 o
   8   2   7        0.07        7.63     14.31 o
   9   2   7       14.04        5.73     17.88 o
  10   2   7       17.21       45.78     19.05 o
   1   3   7     2609.29     2633.24     43.00 o
   2   3   7    24369.99    23709.65    226.27 o
   3   3   7     1777.06     2153.27     31.66 o
   4   3   7     5350.63     5454.15     56.35 o
   5   3   7       47.84       20.03     20.03 o
   6   3   7    10989.44    12091.66    132.11 o
   7   3   7        8.15        2.86     12.14 o
   8   3   7     3722.09     4280.03     85.92 o
   9   3   7       23.68       24.46     21.98 o
  10   3   7      103.37      128.16     26.07 o
   1   4   7      729.18      741.76     20.24 o
   2   4   7       20.77       25.75      8.58 o
   3   4   7      154.44      114.75     12.14 o
   4   4   7     1297.97     1416.05     48.67 o
   5   4   7     1060.85     1105.38     21.99 o
   6   4   7        0.53       -2.86     12.14 o
   7   4   7       43.45       39.54     11.45 o
   8   4   7       16.31        1.56     21.98 o
   9   4   7       10.35      -23.28     23.28 o
  10   4   7       20.52        5.73     24.28 o
   1   5   7    27051.13    25827.40    287.44 o
   2   5   7      559.54      512.38     16.19 o
   3   5   7     9498.16     9727.26     98.99 o
   4   5   7        2.57      -13.74     13.74 o
   5   5   7     3180.95     3071.76     38.33 o
   6   5   7       84.30       93.65     17.17 o
   7   5   7       15.49      -13.74     13.74 o
   8   5   7      443.21      434.99     21.99 o
   9   5   7      971.57      986.36     37.04 o
  10   5   7        2.77       20.03     36.42 o
   1   6   7      861.15      705.88     34.35 o
   2   6   7     8570.86     9116.97     93.18 o
   3   6   7     2785.78     2906.34     38.33 o
   4   6   7     2067.38     2018.71     30.17 o
   5   6   7      284.97      289.74     16.18 o
   6   6   7        7.11       18.60     14.72 o
   7   6   7      188.10      188.87     16.18 o
   8   6   7       14.58        4.90     13.74 o
   9   6   7       30.48       34.34     31.47 o
  10   6   7      125.18      172.05     30.15 o
   1   7   7    18904.89    19716.73    189.95 o
   2   7   7     1800.17     1506.85     24.31 o
   3   7   7     2330.92     2214.16     32.41 o
   4   7   7      199.39      220.39     22.89 o
   5   7   7     1725.25     1844.68     40.08 o
   6   7   7     4290.14     4792.26    197.69 o
   7   7   7        3.80        3.43     19.05 o
   8   7   7     2295.39     2609.30     53.65 o
   9   7   7      425.40      429.67     34.22 o
  10   7   7        0.70      -27.47     27.47 o
   1   8   7       24.21       36.79     13.74 o
   2   8   7     1251.70     1403.30     30.16 o
   3   8   7     3444.38     3607.83     44.58 o
   4   8   7      350.33      298.99     17.88 o
   5   8   7      240.89      257.23     25.76 o
   6   8   7        0.96      -12.14     12.14 o
   7   8   7       14.49       10.81     17.88 o
   8   8   7       38.86       11.45     15.35 o
   9   8   7        0.77       31.47     28.33 o
   1   9   7     9338.63     9977.72    115.96 o
   2   9   7    13947.29    14291.61    155.67 o
   3   9   7      713.63      689.28     37.21 o
   4   9   7     1416.14     1559.27     30.16 o
   5   9   7       61.10       82.83     20.03 o
   6   9   7     4782.85     5039.00     72.61 o
   7   9   7        1.83      -17.88     17.88 o
   8   9   7     1010.39      991.95     85.86 o
   9   9   7        4.04      -20.38     31.63 o
   1  10   7      841.14      960.34     37.21 o
   2  10   7      190.00      154.00     20.03 o
   3  10   7       76.07       70.82     20.03 o
   4  10   7      772.17      765.12     23.29 o
   5  10   7      535.24      513.01     28.62 o
   6  10   7       39.46       42.60     28.62 o
   7  10   7      243.40      250.27     34.34 o
   8  10   7      118.62      108.45     15.78 o
   9  10   7      203.30      133.44     65.82 o
   1  11   7    21284.58    23439.35    219.26 o
   2  11   7       43.05       42.51     13.74 o
   3  11   7      785.64      784.28     20.23 o
   4  11   7     3791.60     4351.95     66.02 o
   5  11   7     2165.15     2374.82     51.54 o
   6  11   7      312.07      263.62     22.89 o
   7  11   7      747.58      737.05     30.15 o
   8  11   7       22.20        7.63     15.35 o
   9  11   7     1084.94     1138.28     53.63 o
   1  12   7     1249.08     1242.56     28.34 o
   2  12   7      111.70      103.22     13.74 o
   3  12   7      505.63      569.38     17.88 o
   4  12   7       61.04       47.69     15.36 o
   5  12   7      986.40      919.01     32.39 o
   6  12   7      154.39      135.04     24.29 o
   7  12   7       16.85        1.43     17.17 o
   8  12   7        6.78        4.58     15.78 o
   9  12   7       74.94       87.53     34.22 o
   1  13   7      402.08      361.40     17.88 o
   2  13   7     4913.59     5118.23     63.35 o
   3  13   7       52.29       55.32     34.34 o
   4  13   7     1458.34     1422.38     74.43 o
   5  13   7     1042.60     1025.89     88.73 o
   6  13   7     2308.00     2526.14     68.72 o
   7  13   7        0.98        1.27     37.20 o
   8  13   7      763.84      879.63     45.37 o
   1  14   7       64.72       53.65     14.72 o
   2  14   7      178.84      161.06     20.23 o
   3  14   7      378.66      373.54     21.99 o
   4  14   7       91.47       83.76     31.47 o
   5  14   7       87.56       97.59     34.34 o
   6  14   7      275.06      227.74     26.07 o
   7  14   7        0.92       -5.73     20.23 o
   8  14   7        5.87      -61.91     68.68 o
   1  15   7     4301.00     4919.08     70.13 o
   2  15   7     2460.24     2779.78     74.45 o
   3  15   7      351.78      349.97     20.23 o
   4  15   7      129.13      147.98     21.98 o
   5  15   7      185.93      194.41     28.62 o
   6  15   7      225.58      155.61     26.07 o
   7  15   7      329.87      300.37     28.62 o
   8  15   7      189.50      252.56     50.77 o
   1  16   7      973.96      980.62     40.07 o
   2  16   7     1793.48     1876.18     42.36 o
   3  16   7      164.33       94.85     22.89 o
   4  16   7      104.63      108.89     24.27 o
   5  16   7        3.27       -4.16     21.98 o
   6  16   7       82.98       42.26     40.06 o
   7  16   7       23.05      -18.52     57.22 o
   1  17   7     5737.28     6681.24     92.17 o
   2  17   7       65.77       45.78     20.23 o
   3  17   7     1386.38     1490.25     62.98 o
   4  17   7        2.80       35.90     21.98 o
   5  17   7     1284.91     1377.35     68.70 o
   6  17   7      218.63      175.10     40.06 o
   7  17   7       16.38       28.62     35.83 o
   1  18   7       10.36       -5.73     19.05 o
   2  18   7      111.77       65.82     20.23 o
   3  18   7      276.95      295.93     34.34 o
   4  18   7       12.82       32.14     24.27 o
   5  18   7        0.46      -22.89     23.28 o
   6  18   7        2.19       33.33     34.22 o
   7  18   7        1.33       46.47     74.67 o
   1  19   7      205.18      189.67     23.28 o
   2  19   7     2889.76     3296.65     66.73 o
   3  19   7      291.12      291.89     24.29 o
   4  19   7       66.60       82.41     28.57 o
   5  19   7      142.56      108.74     32.38 o
   6  19   7      548.86      505.17     91.58 o
   1  20   7      169.12      172.09     28.62 o
   2  20   7       82.75       44.22     21.98 o
   3  20   7        6.38       -5.20     21.98 o
   4  20   7       32.31       64.74     54.37 o
   5  20   7       63.27       65.50     48.64 o
   1  21   7      866.27      985.49     42.94 o
   2  21   7      425.34      446.43     30.15 o
   3  21   7      249.63      239.63     42.93 o
   4  21   7      262.91      293.22     62.96 o
   5  21   7       74.91       77.26     36.42 o
   1  22   7        0.41       11.44     28.62 o
   2  22   7       81.29       57.23     45.78 o
   3  22   7       17.20       38.71     32.82 o
   4  22   7        2.42      -46.41     46.41 o
   1  23   7      558.08      454.00     97.30 o
   2  23   7      300.62      199.32     43.97 o
   0   0   8    30790.01    28490.22   1008.97 o
   2   0   8     9534.33    10025.73    149.55 o
   4   0   8    22007.64    22878.04    282.87 o
   6   0   8     4689.06     5382.01     85.97 o
   8   0   8       21.38        0.00     22.89 o
  10   0   8      509.76      383.47     57.23 o
   0   1   8      150.52      108.74     51.51 o
   1   1   8     1978.63     1801.46     45.83 o
   2   1   8      636.37      580.93     17.88 o
   3   1   8    10434.40    10354.42    107.72 o
   4   1   8     5544.89     5455.99     61.99 o
   5   1   8       25.72       14.31     20.03 o
   6   1   8      387.29      392.72     17.88 o
   7   1   8      722.53      672.69     20.23 o
   8   1   8       13.44       17.17     22.89 o
   9   1   8      147.33      155.70     10.24 o
  10   1   8       78.26       46.14     65.82 o
   0   2   8    10963.38    10147.74    213.21 o
   1   2   8     7476.87     6979.79    103.60 o
   2   2   8      473.17      471.91     34.34 o
   3   2   8    11263.45    11060.12    123.70 o
   4   2   8      702.58      599.90     31.48 o
   5   2   8        4.56       -4.90     13.74 o
   6   2   8      274.31      227.46     13.74 o
   7   2   8     1208.40     1159.47     24.29 o
   8   2   8       21.66       14.31     12.14 o
   9   2   8        3.31        1.14     19.05 o
  10   2   8       12.70       -8.80     25.75 o
   0   3   8    11356.77    12095.34    230.50 o
   1   3   8    15723.78    16352.91    173.23 o
   2   3   8       53.52       82.45     20.03 o
   3   3   8      629.21      568.91     20.03 o
   4   3   8     9266.61     9341.75     89.72 o
   5   3   8       35.89       31.47     12.14 o
   6   3   8     4090.10     4049.15     50.53 o
   7   3   8      196.27      186.00     22.89 o
   8   3   8     1065.56     1105.67     26.08 o
   9   3   8       43.82       70.58     23.28 o
  10   3   8      116.12       52.65     30.15 o
   0   4   8      545.52      761.38     28.63 o
   1   4   8     1489.33     1393.50     26.09 o
   2   4   8     4254.61     4463.68     56.33 o
   3   4   8     9586.41     9801.67    106.17 o
   4   4   8     7099.92     7295.38     71.71 o
   5   4   8       12.18        5.73     12.14 o
   6   4   8     1145.68     1205.16     24.29 o
   7   4   8     1478.24     1544.49     31.64 o
   8   4   8        2.97       11.44     34.33 o
   9   4   8        7.99      -16.64     25.75 o
  10   4   8       58.65       29.00     48.64 o
   0   5   8      248.21      320.52     22.89 o
   1   5   8     5906.17     5385.91    109.09 o
   2   5   8     5003.09     5142.23    123.34 o
   3   5   8    10258.79    10338.02    146.55 o
   4   5   8      399.61      458.04     17.88 o
   5   5   8       22.99       17.17     12.14 o
   6   5   8      183.89      160.45     16.18 o
   7   5   8      150.40      142.97     20.03 o
   8   5   8       63.95       74.40     16.18 o
   9   5   8       62.08       41.82     24.27 o
  10   5   8        5.01       26.70     30.15 o
   0   6   8    38547.91    41749.00    548.33 o
   1   6   8      706.31      746.15     23.29 o
   2   6   8     5259.01     6039.15     71.69 o
   3   6   8      180.43      186.40     12.14 o
   4   6   8     9119.31     9379.43     97.44 o
   5   6   8        8.04       -2.86     12.14 o
   6   6   8     2301.91     2466.76     42.37 o
   7   6   8      132.04      118.19     13.74 o
   8   6   8      417.35      402.41     42.93 o
   9   6   8        0.01       14.05     19.87 o
  10   6   8      120.00       92.91     34.22 o
   0   7   8     1085.22     1294.07     34.35 o
   1   7   8     5051.61     5178.39     71.08 o
   2   7   8      287.18      309.04     17.17 o
   3   7   8     1862.32     1732.85     28.35 o
   4   7   8     4415.64     4347.86     52.69 o
   5   7   8       71.87       51.51     16.18 o
   6   7   8     1257.46     1288.64     30.16 o
   7   7   8      660.85      710.23     34.34 o
   8   7   8      140.15      106.58     17.88 o
   9   7   8       14.22       -5.73     28.33 o
  10   7   8       85.70      115.16    120.18 o
   0   8   8     2819.19     2767.66     68.77 o
   1   8   8     2675.41     2637.34     39.91 o
   2   8   8      591.73      540.34     17.88 o
   3   8   8     4613.11     4546.04     54.61 o
   4   8   8      498.49      454.98     17.88 o
   5   8   8      404.07      393.09     20.23 o
   6   8   8       22.68       24.53     13.74 o
   7   8   8     1876.82     1900.42     42.36 o
   8   8   8       10.18       30.69     21.98 o
   9   8   8       16.33        7.63     30.15 o
   0   9   8     7677.29     8336.56    160.76 o
   1   9   8     1522.51     1553.30     37.22 o
   2   9   8       14.27        5.73     17.17 o
   3   9   8     1607.62     1652.15     28.35 o
   4   9   8     7843.29     8144.92     94.77 o
   5   9   8      503.37      531.13     21.99 o
   6   9   8      630.28      627.41     24.29 o
   7   9   8       23.87       -4.58     20.03 o
   8   9   8      250.67      225.36     37.20 o
   9   9   8       62.99       59.59     57.23 o
   0  10   8     2036.53     2216.58     63.00 o
   1  10   8     5131.65     5792.90    140.50 o
   2  10   8      517.44      557.95     23.29 o
   3  10   8     2423.85     2580.84     40.50 o
   4  10   8     2380.84     2416.62     68.73 o
   5  10   8      118.51      101.09     19.05 o
   6  10   8      660.84      709.77     27.47 o
   7  10   8      177.32      174.49     21.98 o
   8  10   8       31.86        3.82     28.62 o
   9  10   8      109.76       43.71     43.97 o
   0  11   8       45.66       22.89     28.62 o
   1  11   8     5754.78     6004.55     81.29 o
   2  11   8      910.01      933.16     24.29 o
   3  11   8     4507.53     4886.12     60.79 o
   4  11   8      273.37      236.45     19.05 o
   5  11   8      613.83      619.65     25.76 o
   6  11   8       13.34        1.27     17.88 o
   7  11   8       44.07       46.93     19.05 o
   8  11   8        2.30       14.05     19.87 o
   9  11   8        3.49        2.01     48.64 o
   0  12   8     3504.34     3776.03     85.95 o
   1  12   8       97.53       95.24     25.75 o
   2  12   8        0.80       -2.46     13.74 o
   3  12   8     1353.73     1438.91     51.53 o
   4  12   8     2381.30     2658.02     49.53 o
   5  12   8       23.24       17.17     19.05 o
   6  12   8       75.84       82.98     24.29 o
   7  12   8      459.75      402.51     54.38 o
   8  12   8      236.75      263.07     27.47 o
   9  12   8       25.27       23.79     38.28 o
   0  13   8     3304.48     3265.60     80.21 o
   1  13   8       51.96       33.62     14.72 o
   2  13   8     1738.40     1864.24     35.77 o
   3  13   8      291.27      320.64     20.03 o
   4  13   8     4746.29     5294.65     94.55 o
   5  13   8       17.74        2.60     21.98 o
   6  13   8      701.53      540.47     37.03 o
   7  13   8      520.76      523.60     27.47 o
   8  13   8       68.26      103.62     38.28 o
   0  14   8      212.80      188.87     28.62 o
   1  14   8     2198.07     2299.70     41.23 o
   2  14   8     1143.56     1208.93     31.48 o
   3  14   8     3092.34     3506.70     63.01 o
   4  14   8       39.91        1.04     21.98 o
   5  14   8       98.73      112.51     28.33 o
   6  14   8       39.98       32.14     34.34 o
   7  14   8      503.23      468.40     45.79 o
   8  14   8        0.27       21.99     37.03 o
   0  15   8      176.91      160.25     28.62 o
   1  15   8     1061.61     1197.44     37.21 o
   2  15   8      204.06      186.74     20.03 o
   3  15   8      644.28      658.25     28.34 o
   4  15   8      663.32      528.28     60.10 o
   5  15   8        9.97       -1.14     62.95 o
   6  15   8      166.35      195.26     28.33 o
   7  15   8       31.65       20.03     24.28 o
   8  15   8        4.31        7.63     46.57 o
   0  16   8     3931.20     4606.48    108.86 o
   1  16   8        7.13       20.75     20.03 o
   2  16   8        4.34       21.75     19.05 o
   3  16   8      351.70      299.17     21.99 o
   4  16   8     1891.53     2081.65     52.17 o
   5  16   8        4.47       -0.44     26.07 o
   6  16   8      396.54      341.74     27.47 o
   7  16   8      167.21      190.04     39.87 o
   0  17   8     1622.03     1774.89     62.98 o
   1  17   8      976.00     1003.54     28.58 o
   2  17   8      277.25      278.53     23.28 o
   3  17   8     1541.35     1576.93     39.88 o
   4  17   8       70.26       58.05     27.47 o
   5  17   8        3.67       27.79     27.47 o
   6  17   8      117.83       66.23     27.47 o
   7  17   8      231.71      156.65     38.09 o
   0  18   8       45.14        0.00     28.62 o
   1  18   8      221.09      230.57     31.47 o
   2  18   8       75.58       65.56     21.98 o
   3  18   8      313.09      328.84     48.65 o
   4  18   8       80.19       85.03     27.47 o
   5  18   8       49.70        5.28     26.07 o
   6  18   8      187.90      173.10     54.37 o
   0  19   8     2502.88     2622.74     80.18 o
   1  19   8       22.83       28.62     15.35 o
   2  19   8      154.37      158.92     31.47 o
   3  19   8        6.90        3.12     34.33 o
   4  19   8     1191.32     1298.64     51.52 o
   5  19   8       94.51      131.90     74.40 o
   6  19   8      312.49      264.81     68.68 o
   0  20   8        7.71        5.73     28.62 o
   1  20   8      719.45      702.02     40.07 o
   2  20   8        6.53      -23.28     23.28 o
   3  20   8     1568.41     1666.00     48.07 o
   4  20   8       54.91       -5.38     34.22 o
   5  20   8        3.70       40.06     35.75 o
   0  21   8      648.54      709.74     51.51 o
   1  21   8      238.15      173.48     31.63 o
   2  21   8       14.34       17.65     23.28 o
   3  21   8      339.85      363.11     74.40 o
   4  21   8        4.63       21.11     37.20 o
   0  22   8      306.35      291.89     34.34 o
   1  22   8        8.98       15.74     31.63 o
   2  22   8        6.18      -31.02     45.78 o
   3  22   8       56.30       85.27     39.87 o
   0  23   8       20.27       17.17     62.95 o
   1  23   8      211.55      121.82     45.78 o
   2  23   8        1.54       25.47     54.37 o
   2   0   9    22362.15    21173.04    347.20 o
   4   0   9     3118.01     2928.19     57.30 o
   6   0   9     6104.77     6702.90    108.94 o
   8   0   9     1004.33     1116.26     40.07 o
  10   0   9      198.24      143.08     57.23 o
   1   1   9     2878.71     2787.52     50.55 o
   2   1   9      297.97      258.06     17.88 o
   3   1   9     3593.51     3424.76     83.12 o
   4   1   9     1302.74     1311.51     45.80 o
   5   1   9     3615.29     3685.25     46.47 o
   6   1   9       50.64       43.33     13.74 o
   7   1   9      244.94      243.55     16.18 o
   8   1   9       54.73       42.93     16.18 o
   9   1   9       10.85        5.73     16.18 o
  10   1   9       49.87      107.23     38.28 o
   1   2   9     3641.01     2691.21     65.95 o
   2   2   9     2246.11     2033.13     54.43 o
   3   2   9      351.44      418.02     17.88 o
   4   2   9      865.97      871.37     21.99 o
   5   2   9     8185.67     8699.85    154.96 o
   6   2   9      261.07      249.43     28.62 o
   7   2   9      227.88      232.11     16.18 o
   8   2   9      158.43      158.07     17.88 o
   9   2   9     1080.33     1005.60     38.29 o
  10   2   9        0.25       22.89     85.84 o
   1   3   9    13969.90    15061.26    177.30 o
   2   3   9    14266.98    14361.57    136.43 o
   3   3   9     1657.91     1719.23     28.59 o
   4   3   9      406.71      372.39     16.19 o
   5   3   9     1597.02     1614.78     28.35 o
   6   3   9      254.36      249.00     16.18 o
   7   3   9      157.86      154.31     28.62 o
   8   3   9       25.89       32.70     13.74 o
   9   3   9       25.53       11.45     24.28 o
  10   3   9      134.05      124.43     42.93 o
   1   4   9     7170.75     7268.86     90.75 o
   2   4   9     4385.61     3897.00     52.71 o
   3   4   9     2436.74     2339.59     39.90 o
   4   4   9      383.97      352.60     16.19 o
   5   4   9     3515.53     3652.15     46.47 o
   6   4   9     1082.21     1159.85     25.76 o
   7   4   9       25.14       22.89     12.14 o
   8   4   9      337.96      389.74     42.93 o
   9   4   9      711.96      663.62     40.07 o
  10   4   9       28.06       17.17     57.23 o
   1   5   9      318.33      258.60     17.88 o
   2   5   9      428.12      283.37     16.19 o
   3   5   9     4705.40     4693.70     56.33 o
   4   5   9      757.29      813.52     22.90 o
   5   5   9     3064.26     2962.11     40.51 o
   6   5   9       42.85       28.62     13.74 o
   7   5   9      188.17      207.35     17.88 o
   8   5   9       45.56       54.37     20.23 o
   9   5   9        6.43      -23.28     23.28 o
  10   5   9        1.22      -25.75     28.33 o
   1   6   9     5685.03     5834.10     75.81 o
   2   6   9    24186.58    24983.98    329.67 o
   3   6   9      788.34      883.37     40.07 o
   4   6   9       71.37       83.88     13.74 o
   5   6   9       43.04       46.61     13.74 o
   6   6   9     4424.03     4955.83     66.76 o
   7   6   9       76.78       74.40     22.89 o
   8   6   9     1034.57     1044.38     40.07 o
   9   6   9      145.32      170.05     32.38 o
   1   7   9     5678.95     6468.73     84.04 o
   2   7   9       49.21       11.45      9.53 o
   3   7   9      114.76       97.29     12.14 o
   4   7   9      869.07      893.37     24.29 o
   5   7   9       23.70       17.17     17.17 o
   6   7   9      115.85       86.99     20.03 o
   7   7   9      202.49      201.06     19.05 o
   8   7   9       97.49      106.69     25.75 o
   9   7   9       64.36       25.94     40.06 o
   1   8   9    12862.84    13441.77    157.25 o
   2   8   9      882.42     1061.50     21.99 o
   3   8   9     2538.55     2546.51     36.46 o
   4   8   9     1131.50     1250.55     26.08 o
   5   8   9     2020.42     2135.96     40.49 o
   6   8   9       54.12       52.14     20.03 o
   7   8   9       30.71       37.20     20.23 o
   8   8   9       68.33       31.74     28.62 o
   9   8   9      931.97      964.57     48.65 o
   1   9   9      656.49      606.43     31.48 o
   2   9   9     2311.45     2201.68     39.90 o
   3   9   9     1123.95     1110.83     26.08 o
   4   9   9      997.28     1034.45     26.08 o
   5   9   9     1699.61     1635.20     35.77 o
   6   9   9      108.81       95.89     25.75 o
   7   9   9      399.67      375.84     40.07 o
   8   9   9        3.97       -6.77     21.98 o
   9   9   9       40.53       14.31     32.38 o
   1  10   9      716.25      650.75     28.34 o
   2  10   9     6492.30     6402.81     82.47 o
   3  10   9        2.95       -2.86     16.18 o
   4  10   9      175.37      155.38     14.31 o
   5  10   9      978.72     1063.41     32.83 o
   6  10   9     2084.54     2311.76     65.85 o
   7  10   9      147.66      121.28     20.23 o
   8  10   9      749.78      775.12     34.22 o
   9  10   9      418.78      504.52     57.23 o
   1  11   9      459.29      487.43     42.93 o
   2  11   9       78.09       51.21     14.72 o
   3  11   9      405.65      464.25     20.23 o
   4  11   9        1.88        2.15     14.72 o
   5  11   9     1135.32     1244.76     83.00 o
   6  11   9      180.90      173.30     34.34 o
   7  11   9        4.26       16.02     19.05 o
   8  11   9       57.42       -7.92     26.07 o
   9  11   9       37.53       17.17     35.75 o
   1  12   9     2203.82     2425.59     85.90 o
   2  12   9     4616.53     5058.37     64.46 o
   3  12   9     1445.07     1488.81     28.34 o
   4  12   9      835.61      914.68     31.63 o
   5  12   9      945.34      934.32     28.58 o
   6  12   9     1253.96     1305.66     35.77 o
   7  12   9       42.64        2.09     22.89 o
   8  12   9      161.74      184.20     37.20 o
   1  13   9     2168.16     2545.03     51.54 o
   2  13   9     1184.18     1194.87     48.66 o
   3  13   9       21.36       36.79     13.74 o
   4  13   9     1136.77     1328.76     37.04 o
   5  13   9       47.55       33.30     19.87 o
   6  13   9       12.30       -1.76     24.27 o
   7  13   9        0.22       19.77     28.62 o
   8  13   9        1.08      -50.24     88.71 o
   1  14   9     5764.68     6250.98     84.84 o
   2  14   9      237.56      245.41     17.88 o
   3  14   9      643.64      681.15     23.29 o
   4  14   9       50.26       43.50     25.75 o
   5  14   9     3350.21     3981.84     80.70 o
   6  14   9      128.82      123.04     32.38 o
   7  14   9      144.30       94.21     26.07 o
   8  14   9      100.90       54.61     48.06 o
   1  15   9      464.33      497.03     57.23 o
   2  15   9       41.52       54.37     14.72 o
   3  15   9      469.24      520.84     24.29 o
   4  15   9       35.26       38.50     21.98 o
   5  15   9      757.20      747.66     51.52 o
   6  15   9       56.37       41.82     26.07 o
   7  15   9       27.51        3.93     31.63 o
   1  16   9       63.39       18.21     21.98 o
   2  16   9     6611.50     7613.67    174.86 o
   3  16   9      176.57      183.39     34.34 o
   4  16   9      182.34      133.88     26.07 o
   5  16   9      314.67      250.86     31.63 o
   6  16   9      585.92      566.59     38.29 o
   7  16   9       16.96       -2.70     34.22 o
   1  17   9      478.54      572.36     30.15 o
   2  17   9      145.73      114.46     21.98 o
   3  17   9        1.16      -28.62     40.06 o
   4  17   9       13.89       -8.80     34.33 o
   5  17   9      479.95      412.07     34.34 o
   6  17   9      184.29      162.56     30.15 o
   7  17   9        1.97       28.62     47.62 o
   1  18   9      891.55      961.80     31.63 o
   2  18   9      917.45      968.44     35.76 o
   3  18   9      496.64      500.96     28.33 o
   4  18   9      313.72      317.15     31.63 o
   5  18   9      169.07      202.93     32.38 o
   6  18   9       30.81       14.76     37.03 o
   1  19   9       29.48       -0.82     11.45 o
   2  19   9      592.19      600.95     31.63 o
   3  19   9        7.26       -2.86     20.23 o
   4  19   9       27.90       30.90     28.57 o
   5  19   9        0.35       24.17     35.75 o
   6  19   9        1.52      -46.41     46.41 o
   1  20   9      856.43      848.99     42.35 o
   2  20   9       92.43       91.10     23.28 o
   3  20   9      290.62      211.76     26.07 o
   4  20   9       14.19        9.43     37.20 o
   5  20   9      669.41      686.93     49.50 o
   1  21   9       14.01      -24.27     24.27 o
   2  21   9        5.05       24.80     30.15 o
   3  21   9      107.96       77.26     36.42 o
   4  21   9        9.66       22.35     48.64 o
   1  22   9       60.61       34.34     30.15 o
   2  22   9     1089.77      969.96     77.28 o
   3  22   9        9.24       20.61     80.12 o
   1  23   9      138.72       95.66     54.94 o
   0   0  10      277.75      206.05     45.79 o
   2   0  10     8564.71     9682.49    201.12 o
   4   0  10       86.53       85.84     22.89 o
   6   0  10       69.05       57.23     22.89 o
   8   0  10       10.45      -17.17     22.89 o
  10   0  10        1.52      -28.62     45.78 o
   0   1  10    15559.31    13343.69    357.52 o
   1   1  10     2441.05     1976.02     97.41 o
   2   1  10      126.41      167.61     34.34 o
   3   1  10     5601.69     5382.36     68.59 o
   4   1  10       39.26       40.06     16.18 o
   5   1  10     1344.75     1278.05     40.08 o
   6   1  10        9.08       -8.58     16.18 o
   7   1  10     3426.71     3904.45    111.70 o
   8   1  10       36.30       31.47     16.18 o
   9   1  10      159.49      159.19     17.88 o
  10   1  10      155.04      153.93     38.28 o
   0   2  10     2596.80     2670.66     63.04 o
   1   2  10     1278.52     1334.31     32.84 o
   2   2  10      255.86      236.08     31.47 o
   3   2  10       70.24      107.81     16.18 o
   4   2  10      295.54      274.73     17.88 o
   5   2  10       15.86       17.99     13.74 o
   6   2  10        1.75       -6.54     13.74 o
   7   2  10      655.32      596.72     21.99 o
   8   2  10        9.34       11.44     22.89 o
   9   2  10        6.60       20.61     19.05 o
  10   2  10        0.80      -14.72     42.34 o
   0   3  10    46820.75    45427.19    690.68 o
   1   3  10     6837.89     7451.73    132.09 o
   2   3  10     3207.69     2806.01     77.37 o
   3   3  10      176.96      135.04     16.18 o
   4   3  10     9189.88     9516.31     98.92 o
   5   3  10       27.74       22.89     12.14 o
   6   3  10      602.75      566.73     20.23 o
   7   3  10        2.39        8.58     16.18 o
   8   3  10     1236.04     1236.77     32.39 o
   9   3  10       72.42       78.56     21.98 o
  10   3  10      424.31      449.45     52.61 o
   0   4  10    14079.25    15566.55    270.87 o
   1   4  10       11.58        3.58     14.72 o
   2   4  10       11.37      -12.14     12.14 o
   3   4  10     1664.85     1628.85     30.17 o
   4   4  10        1.64      -11.44     17.17 o
   5   4  10       12.85       -8.58     12.14 o
   6   4  10       11.33       -5.73     28.62 o
   7   4  10       23.74       14.31     16.18 o
   8   4  10       29.93        6.36     17.88 o
   9   4  10       12.07        9.37     22.89 o
  10   4  10        0.80      -11.69     60.09 o
   0   5  10        9.21       17.17     17.17 o
   1   5  10     1284.13     1062.11     28.59 o
   2   5  10       26.92        8.99     13.74 o
   3   5  10     1074.19      900.34     28.63 o
   4   5  10      414.93      377.85     20.23 o
   5   5  10     1096.59     1036.70     24.29 o
   6   5  10      179.08      215.57     16.18 o
   7   5  10     4695.90     5363.36     72.93 o
   8   5  10      139.46      182.05     17.88 o
   9   5  10      302.73      295.22     26.07 o
   0   6  10     1449.83     1368.55     40.08 o
   1   6  10      117.68      128.21     17.88 o
   2   6  10      128.48       80.72     20.03 o
   3   6  10        1.20        5.73     13.74 o
   4   6  10      106.34       84.11     13.74 o
   5   6  10      326.56      257.29     25.76 o
   6   6  10       57.13       42.20     25.75 o
   7   6  10      158.41      140.82     31.47 o
   8   6  10        6.77       -5.73     45.78 o
   9   6  10       28.04       18.49     26.07 o
   0   7  10     6125.83     5411.56     97.55 o
   1   7  10     2366.78     2500.65     40.51 o
   2   7  10     7171.44     7654.88     86.60 o
   3   7  10     1419.75     1359.84     45.80 o
   4   7  10      634.33      607.62     22.89 o
   5   7  10      354.79      306.45     20.23 o
   6   7  10      919.65      890.08     26.08 o
   7   7  10     1700.22     1868.54     45.80 o
   8   7  10      638.30      653.31     32.38 o
   9   7  10      367.99      363.29     35.76 o
   0   8  10     1466.16     1752.17     45.80 o
   1   8  10      161.33      144.17     17.88 o
   2   8  10      183.06      190.62     13.74 o
   3   8  10      192.97      220.68     16.18 o
   4   8  10      159.67      138.31     16.18 o
   5   8  10      176.81      156.88     14.31 o
   6   8  10      459.07      475.68     24.29 o
   7   8  10      458.78      386.74     65.82 o
   8   8  10        4.68       -2.60     21.98 o
   9   8  10        0.89      -22.89     28.33 o
   0   9  10    25428.62    27329.23    427.38 o
   1   9  10     1694.40     1695.52     40.49 o
   2   9  10     1143.97     1194.23     26.08 o
   3   9  10      745.07      758.58     20.23 o
   4   9  10     1892.85     1975.67     36.44 o
   5   9  10      229.27      267.47     25.76 o
   6   9  10       41.16       65.10     34.34 o
   7   9  10     1693.17     1888.07     54.39 o
   8   9  10      584.80      508.71     30.15 o
   9   9  10       68.96       68.29     30.15 o
   0  10  10     1787.00     1901.28     62.99 o
   1  10  10      459.81      464.26     28.33 o
   2  10  10      171.56      146.63     17.88 o
   3  10  10       50.79       56.59     17.88 o
   4  10  10        8.24        8.58     14.31 o
   5  10  10      129.25       96.52     17.88 o
   6  10  10        4.06       -2.86     20.03 o
   7  10  10        0.06      -13.53     21.98 o
   8  10  10        0.04       -5.73     24.28 o
   9  10  10        1.39      -25.75     36.42 o
   0  11  10        2.22      -28.62     34.33 o
   1  11  10     5205.88     5568.32    108.93 o
   2  11  10      737.89      777.27     42.94 o
   3  11  10     3569.53     4011.06     58.64 o
   4  11  10      602.70      655.23     17.88 o
   5  11  10     1819.17     1975.47     39.89 o
   6  11  10       99.52       82.03     23.28 o
   7  11  10     3307.40     3847.24    123.14 o
   8  11  10        1.87      -24.28     24.28 o
   0  12  10     1125.90     1248.05     62.98 o
   1  12  10      412.25      416.07     34.34 o
   2  12  10     1674.97     1614.29     35.77 o
   3  12  10      223.95      171.70     13.74 o
   4  12  10      656.94      692.61     19.88 o
   5  12  10      101.78       54.11     20.03 o
   6  12  10      151.89      124.72     31.47 o
   7  12  10       21.52       33.86     23.28 o
   8  12  10       20.55       25.75     36.42 o
   0  13  10    19929.76    23166.06    391.58 o
   1  13  10        9.17      -17.17     20.23 o
   2  13  10     3502.59     3962.74     56.28 o
   3  13  10      895.32     1013.25     24.29 o
   4  13  10      601.51      597.54     40.07 o
   5  13  10      481.63      442.29     28.58 o
   6  13  10       19.11       13.53     21.98 o
   7  13  10       26.48       21.94     28.62 o
   8  13  10      158.65      258.17     60.09 o
   0  14  10      764.32      681.18     40.07 o
   1  14  10      293.21      277.70     28.62 o
   2  14  10       98.10      123.08     14.72 o
   3  14  10       72.41       42.93     16.18 o
   4  14  10      180.88      183.14     19.87 o
   5  14  10       64.21       61.40     19.87 o
   6  14  10        0.00      -34.33     34.33 o
   7  14  10       29.12       12.32     26.07 o
   8  14  10        0.01       20.15     43.33 o
   0  15  10      704.19      641.10     40.07 o
   1  15  10       99.62      146.52     21.98 o
   2  15  10      132.16      104.74     14.72 o
   3  15  10       99.39       69.95     22.89 o
   4  15  10     1502.81     1582.38     48.08 o
   5  15  10      241.53      212.49     28.58 o
   6  15  10      447.20      484.47     48.65 o
   7  15  10      584.13      554.56     46.42 o
   0  16  10     1421.27     1333.94     57.25 o
   1  16  10       33.48       -8.84     21.98 o
   2  16  10      271.89      211.76     37.20 o
   3  16  10       30.60        0.00     20.23 o
   4  16  10      624.22      491.31     31.63 o
   5  16  10      118.60      101.38     27.47 o
   6  16  10        0.51       25.75     31.63 o
   7  16  10       32.39       35.25     37.03 o
   0  17  10      950.46     1036.10     51.52 o
   1  17  10      718.20      789.91     32.38 o
   2  17  10      307.11      336.55     57.23 o
   3  17  10     3355.27     3831.58    105.97 o
   4  17  10      279.14      242.17     28.58 o
   5  17  10        5.13      -10.22     25.75 o
   6  17  10       10.58       25.18     28.57 o
   0  18  10      102.26       57.23     34.34 o
   1  18  10       15.63        9.15     31.47 o
   2  18  10       20.70       21.75     19.05 o
   3  18  10       67.97       51.51     20.23 o
   4  18  10      174.46      151.09     31.47 o
   5  18  10      103.05      118.59     31.63 o
   6  18  10       10.28       74.40     46.41 o
   0  19  10     1896.24     2044.01     74.43 o
   1  19  10       35.63       72.86     15.78 o
   2  19  10      123.60       91.24     19.87 o
   3  19  10      234.15      271.44     26.07 o
   4  19  10      768.49      794.55     39.87 o
   5  19  10        3.43      -17.17     40.06 o
   0  20  10       13.14      -34.33     34.33 o
   1  20  10        7.08        5.73     11.01 o
   2  20  10      230.12      183.41     25.75 o
   3  20  10       22.41       -6.17     24.27 o
   4  20  10      118.44       82.03     42.93 o
   5  20  10        0.00       -0.60     42.93 o
   0  21  10      689.08      618.17     51.52 o
   1  21  10      549.74      576.24     43.97 o
   2  21  10        0.81      -37.20     37.20 o
   3  21  10      359.94      343.19     45.78 o
   4  21  10      218.94      226.00     46.41 o
   0  22  10       22.86       97.29     62.95 o
   1  22  10       27.96      -14.14     51.51 o
   2  22  10        2.30       30.79     42.34 o
   2   0  11    16833.76    16583.55    265.15 o
   4   0  11     6507.13     6768.76    126.20 o
   6   0  11     5825.97     6059.29    103.19 o
   8   0  11      455.64      406.38     28.62 o
   1   1  11     1065.66     1085.27     34.23 o
   2   1  11     4128.39     4231.18     56.75 o
   3   1  11     1214.65     1121.51     48.67 o
   4   1  11      441.72      475.69     20.23 o
   5   1  11     3495.58     3680.84     50.52 o
   6   1  11      189.51      189.33     25.76 o
   7   1  11       43.07       38.15     17.88 o
   8   1  11       26.68       11.45     17.17 o
   9   1  11      100.02      133.84     21.98 o
   1   2  11     1073.75      822.43     27.48 o
   2   2  11     1479.80     1426.71     34.36 o
   3   2  11     1420.65     1239.50     34.35 o
   4   2  11       79.21       81.76     16.18 o
   5   2  11     3661.44     3864.96     52.20 o
   6   2  11       64.42       51.51     17.17 o
   7   2  11       38.00       28.62     17.17 o
   8   2  11      119.96      161.32     25.75 o
   9   2  11      240.12      248.62     23.28 o
   1   3  11      223.63      180.96     17.88 o
   2   3  11     4904.95     4639.58     80.28 o
   3   3  11     1090.72     1160.67     28.63 o
   4   3  11     3827.82     4064.33     57.82 o
   5   3  11       15.22       -2.86     20.03 o
   6   3  11        8.59      -14.31     20.03 o
   7   3  11        0.59       10.63     14.31 o
   8   3  11       13.89       -5.73     16.18 o
   9   3  11       25.56       17.17     31.47 o
   1   4  11    11502.51    11425.66    155.58 o
   2   4  11      638.37      500.39     34.34 o
   3   4  11     2150.47     2208.70     37.23 o
   4   4  11     1262.03     1232.35     34.35 o
   5   4  11     1067.19     1138.13     31.48 o
   6   4  11      257.70      240.93     16.18 o
   7   4  11       51.55       14.72     17.17 o
   8   4  11      417.99      469.40     24.29 o
   9   4  11      188.31      197.28     28.33 o
   1   5  11      320.50      317.27     21.99 o
   2   5  11      734.47      578.82     21.99 o
   3   5  11     1119.09     1073.90     26.08 o
   4   5  11      225.72      192.40     17.88 o
   5   5  11     3158.17     3240.38     51.56 o
   6   5  11      123.23      136.33     17.88 o
   7   5  11      105.33       91.33     31.47 o
   8   5  11       24.34       22.26     20.03 o
   9   5  11      691.94      660.47     54.38 o
   1   6  11        2.20       -4.09     13.74 o
   2   6  11    12632.26    12966.67    147.82 o
   3   6  11     1072.40     1184.77     54.39 o
   4   6  11      125.97      106.58     16.18 o
   5   6  11      562.55      580.89     40.07 o
   6   6  11     1173.88     1139.15     48.66 o
   7   6  11       68.97       17.17     25.75 o
   8   6  11      602.20      590.11     27.47 o
   9   6  11       54.21       28.14     23.28 o
   1   7  11     1735.33     1742.52     45.81 o
   2   7  11     2631.87     2655.61     44.56 o
   3   7  11     1133.40     1201.41     48.66 o
   4   7  11     1456.30     1588.94     32.39 o
   5   7  11      268.25      292.90     17.17 o
   6   7  11      324.72      303.34     17.88 o
   7   7  11       98.56       40.06     19.05 o
   8   7  11        3.41       14.31     24.28 o
   9   7  11        2.43       34.33     32.38 o
   1   8  11     5720.30     5892.18     94.63 o
   2   8  11      765.00      855.91     24.29 o
   3   8  11     3576.80     3780.08     71.62 o
   4   8  11       38.76       28.62     13.74 o
   5   8  11      848.70      953.67     45.79 o
   6   8  11      462.07      447.10     24.29 o
   7   8  11       50.67       68.68     19.05 o
   8   8  11      354.07      423.53     30.15 o
   9   8  11      503.44      482.18     42.35 o
   1   9  11      315.89      350.25     21.99 o
   2   9  11     5163.67     5254.45     75.74 o
   3   9  11      234.99      204.97     14.72 o
   4   9  11        2.19      -11.44     12.14 o
   5   9  11       17.01        4.09     13.74 o
   6   9  11      408.25      400.73     24.29 o
   7   9  11       60.13        9.37     22.89 o
   8   9  11      144.14      137.65     60.09 o
   9   9  11        2.92       34.33     34.33 o
   1  10  11     1214.35     1202.34     36.44 o
   2  10  11     2152.91     2170.84     46.44 o
   3  10  11      320.73      355.75     15.78 o
   4  10  11     1447.52     1573.80     34.23 o
   5  10  11      372.25      418.29     23.28 o
   6  10  11     1119.57     1152.90     34.23 o
   7  10  11      134.72      127.31     37.20 o
   8  10  11      293.22      258.48     40.07 o
   1  11  11      153.03      131.89     24.29 o
   2  11  11      271.56      284.08     21.98 o
   3  11  11     1568.95     1699.27     38.30 o
   4  11  11       10.07       16.35     13.74 o
   5  11  11     4197.18     4732.12     74.21 o
   6  11  11        0.18        0.00     20.48 o
   7  11  11       52.76       28.62     24.27 o
   8  11  11      131.37      100.15     28.33 o
   1  12  11       19.32       14.31     24.28 o
   2  12  11      864.21      931.86     68.70 o
   3  12  11      328.37      258.81     17.88 o
   4  12  11      381.02      388.97     19.05 o
   5  12  11      875.45      910.15     32.83 o
   6  12  11     1373.49     1425.08     41.22 o
   7  12  11       10.42        6.25     21.98 o
   8  12  11      351.60      410.18     65.82 o
   1  13  11      214.08      106.34     24.29 o
   2  13  11      180.46      176.78     28.62 o
   3  13  11       25.09       20.34     28.62 o
   4  13  11      224.40      225.77     14.72 o
   5  13  11      415.54      351.98     31.47 o
   6  13  11      159.83      144.41     28.62 o
   7  13  11       64.14       83.11     24.27 o
   8  13  11       26.10        4.68     48.64 o
   1  14  11     2446.14     2904.25     65.86 o
   2  14  11      527.29      457.23     23.29 o
   3  14  11      404.02      386.36     20.23 o
   4  14  11       51.52       24.80     14.31 o
   5  14  11     3047.28     3568.13    126.00 o
   6  14  11       11.41       29.06     31.47 o
   7  14  11       38.97        8.87     39.87 o
   1  15  11      901.15      964.77     57.24 o
   2  15  11     2073.48     2278.49     65.85 o
   3  15  11      413.80      457.95     20.23 o
   4  15  11      181.20      183.43     51.51 o
   5  15  11      486.75      384.18     31.63 o
   6  15  11       49.11       36.63     30.15 o
   7  15  11       73.54       53.41     60.09 o
   1  16  11        9.75       -5.20     25.75 o
   2  16  11     1016.90     1132.79     34.23 o
   3  16  11       34.35       30.52     10.24 o
   4  16  11      211.02      139.48     27.47 o
   5  16  11      105.73       67.04     27.47 o
   6  16  11      324.56      255.09     39.00 o
   7  16  11        6.08       -5.73     35.75 o
   1  17  11        9.61        6.25     21.98 o
   2  17  11       32.85       21.71     57.23 o
   3  17  11     1376.37     1412.97     71.56 o
   4  17  11      140.39       91.42     54.37 o
   5  17  11      575.77      487.63     35.76 o
   6  17  11        7.57      -43.50     60.09 o
   1  18  11      323.52      366.30     27.47 o
   2  18  11      810.63      873.02     39.87 o
   3  18  11      578.96      611.13     30.15 o
   4  18  11      227.67      240.04     34.22 o
   5  18  11       96.04       62.24     31.63 o
   6  18  11      241.85      256.98     49.50 o
   1  19  11      410.02      476.60     28.58 o
   2  19  11      602.33      543.09     40.07 o
   3  19  11      196.58      133.87     24.29 o
   4  19  11      208.53      223.69     35.28 o
   5  19  11        5.37      -17.17     36.42 o
   1  20  11      576.88      545.09     28.58 o
   2  20  11      158.62      124.40     37.20 o
   3  20  11       45.45       90.49     31.63 o
   4  20  11        0.02      -32.34     48.64 o
   1  21  11       23.29      -31.63     31.63 o
   2  21  11       33.47       57.23     36.42 o
   3  21  11      348.20      295.45     48.56 o
   1  22  11       35.31       21.75     39.87 o
   2  22  11      407.76      286.74     50.47 o
   0   0  12     6851.86     5372.74    177.94 o
   2   0  12      524.44      498.00     28.62 o
   4   0  12     2748.33     2623.53     63.01 o
   6   0  12     1136.59     1081.99     40.08 o
   8   0  12      189.97      165.97     28.62 o
   0   1  12       14.52        5.73     28.62 o
   1   1  12     1224.20      966.31     54.40 o
   2   1  12     3218.94     3246.04     74.50 o
   3   1  12     4839.02     5102.92     64.48 o
   4   1  12     1568.84     1589.98     31.64 o
   5   1  12      284.49      274.72     20.23 o
   6   1  12      336.03      334.84     20.23 o
   7   1  12        6.06        7.63     17.88 o
   8   1  12        0.64       -5.73     16.18 o
   9   1  12        7.88       35.61     17.88 o
   0   2  12      846.49      812.92     74.42 o
   1   2  12     7044.33     6612.46     78.45 o
   2   2  12       55.21       42.93     20.03 o
   3   2  12     7247.38     7318.52     92.22 o
   4   2  12     3974.57     4231.03     58.66 o
   5   2  12        3.90       -8.58     16.18 o
   6   2  12       19.98        0.00     16.18 o
   7   2  12      491.39      492.30     24.29 o
   8   2  12       57.60       58.27     37.20 o
   9   2  12        6.86      -22.89     28.62 o
   0   3  12     3078.07     2933.69     63.03 o
   1   3  12     1278.38     1368.34     35.77 o
   2   3  12      459.08      356.00     21.99 o
   3   3  12        1.86      -16.18     16.18 o
   4   3  12    11772.16    12626.39    144.74 o
   5   3  12        2.17       -8.58     12.14 o
   6   3  12     1023.73     1010.40     28.34 o
   7   3  12        5.36       -2.86     16.18 o
   8   3  12       60.00       56.84     28.62 o
   9   3  12        2.82      -11.44     20.48 o
   0   4  12     3021.88     2515.19     57.29 o
   1   4  12     5027.83     4784.35     91.74 o
   2   4  12      200.31      140.72     20.03 o
   3   4  12     3174.71     3103.42     50.53 o
   4   4  12     1150.08     1123.93     30.16 o
   5   4  12       10.87        8.58     16.18 o
   6   4  12      416.27      393.09     20.23 o
   7   4  12       84.97       81.76     16.18 o
   8   4  12      411.59      421.63     24.29 o
   9   4  12       40.34       20.03     24.28 o
   0   5  12     1185.72     1225.27     40.08 o
   1   5  12     2104.92     2019.71     57.27 o
   2   5  12     1134.91     1045.24     30.16 o
   3   5  12     3158.07     3125.20     46.46 o
   4   5  12      343.30      329.76     17.88 o
   5   5  12     1036.66     1052.72     37.21 o
   6   5  12      183.06      177.42     17.88 o
   7   5  12       16.37        0.71     14.72 o
   8   5  12       68.14       57.75     21.98 o
   9   5  12      128.11      144.93     37.20 o
   0   6  12     5798.26     5776.61    103.26 o
   1   6  12      787.04      810.41     80.14 o
   2   6  12      145.22      103.49     20.23 o
   3   6  12      142.24      141.45     17.88 o
   4   6  12     3947.00     4066.89     58.65 o
   5   6  12      273.95      191.78     20.23 o
   6   6  12     1048.52     1081.96     48.66 o
   7   6  12      174.99      163.94     19.05 o
   8   6  12      956.86      886.02     35.76 o
   9   6  12       45.70       28.62     36.42 o
   0   7  12       79.98       57.23     17.17 o
   1   7  12      613.04      608.19     21.99 o
   2   7  12     1476.55     1434.60     37.05 o
   3   7  12     1669.21     1684.02    103.07 o
   4   7  12     3141.39     3479.46     50.52 o
   5   7  12      347.28      383.70     21.99 o
   6   7  12     1255.23     1280.01     32.39 o
   7   7  12       17.02       19.71     17.88 o
   8   7  12      197.08      189.91     48.65 o
   9   7  12       37.83       46.08     38.28 o
   0   8  12      122.86      183.14     22.89 o
   1   8  12     2067.07     2084.80     97.36 o
   2   8  12        0.51       -4.09     13.74 o
   3   8  12     6111.27     6340.92     78.98 o
   4   8  12        6.90       20.03     12.14 o
   5   8  12      110.46      122.97     25.75 o
   6   8  12      244.93      253.11     22.89 o
   7   8  12     2244.55     2595.20    143.16 o
   8   8  12      157.17      162.16     34.34 o
   9   8  12       56.68       20.19     45.78 o
   0   9  12     1436.42     1460.06     45.80 o
   1   9  12      330.38      309.36     23.28 o
   2   9  12     1069.68     1037.04     31.64 o
   3   9  12     2397.99     2644.41     60.13 o
   4   9  12     1794.11     1815.54     60.12 o
   5   9  12      579.78      598.81     24.29 o
   6   9  12      499.26      529.36     51.51 o
   7   9  12       54.80       80.13     24.29 o
   8   9  12       17.31        2.86     31.47 o
   0  10  12     1542.75     1540.19     57.25 o
   1  10  12     2075.88     2131.58     51.54 o
   2  10  12     1067.61     1019.63     30.16 o
   3  10  12        9.99       15.26     10.24 o
   4  10  12      150.44      131.89     16.18 o
   5  10  12       29.50       23.71     13.74 o
   6  10  12      885.97      867.31     31.63 o
   7  10  12      257.15      239.37     21.98 o
   8  10  12      261.59      188.09     42.93 o
   0  11  12     5360.69     5933.21    131.85 o
   1  11  12     2035.29     2113.22     48.59 o
   2  11  12      350.69      380.64     24.29 o
   3  11  12     1886.11     2052.12     62.99 o
   4  11  12       24.78      -12.26     14.31 o
   5  11  12        3.25      -19.05     19.05 o
   6  11  12        5.29      -21.75     34.33 o
   7  11  12      222.28      196.48     42.93 o
   8  11  12        0.01      -25.97     40.06 o
   0  12  12     7919.74     8806.00    183.57 o
   1  12  12       10.19       -5.73     24.28 o
   2  12  12       27.42       49.42     22.89 o
   3  12  12       43.15       17.17     28.62 o
   4  12  12     2395.73     2712.43     51.54 o
   5  12  12      105.26      114.46     19.05 o
   6  12  12      418.59      425.13     27.47 o
   7  12  12      337.18      324.49     28.58 o
   8  12  12       83.30      129.55     42.34 o
   0  13  12       43.28       17.17     34.34 o
   1  13  12      154.96      136.87     26.07 o
   2  13  12      407.17      354.76     26.07 o
   3  13  12        4.17        5.73     16.18 o
   4  13  12     2665.41     3037.66     52.18 o
   5  13  12        4.78      -15.12     25.02 o
   6  13  12      145.82      109.04     25.75 o
   7  13  12       88.23       83.39     27.47 o
   0  14  12       44.91        5.73     34.34 o
   1  14  12     1042.05     1028.27     39.88 o
   2  14  12      450.32      339.24     24.29 o
   3  14  12     2927.90     3327.92     52.65 o
   4  14  12       32.62       20.44     13.74 o
   5  14  12      216.18      198.98     26.07 o
   6  14  12       80.31       64.27     26.07 o
   7  14  12      618.20      577.52     52.15 o
   0  15  12      319.63      383.46     40.07 o
   1  15  12       78.37       62.95     24.29 o
   2  15  12      280.31      337.77     31.47 o
   3  15  12      221.20      228.93     20.23 o
   4  15  12      444.25      456.10     21.99 o
   5  15  12        2.24       -1.91     20.48 o
   6  15  12      204.26      196.81     34.22 o
   7  15  12        4.68       19.51     42.34 o
   0  16  12      411.94      394.92     40.07 o
   1  16  12       98.12       54.37     24.29 o
   2  16  12      111.32       88.71     24.29 o
   3  16  12      692.84      691.12     45.79 o
   4  16  12     1242.83     1424.95     80.15 o
   5  16  12      111.69      111.03     28.57 o
   6  16  12      290.67      305.51     88.71 o
   0  17  12       79.93       74.40     40.06 o
   1  17  12       65.39       45.78     24.29 o
   2  17  12      607.25      700.43     28.58 o
   3  17  12      791.04      731.71     37.21 o
   4  17  12      122.04      126.46     28.57 o
   5  17  12        0.81      -22.22     32.82 o
   6  17  12      112.08       50.47     43.97 o
   0  18  12       47.59       80.13     34.34 o
   1  18  12      213.72      228.93     23.28 o
   2  18  12      326.18      378.16     34.34 o
   3  18  12      293.09      276.86     37.20 o
   4  18  12      894.46      851.96     41.21 o
   5  18  12        0.58      -40.06     40.06 o
   0  19  12       70.16       85.84     34.34 o
   1  19  12        5.52        3.12     21.98 o
   2  19  12        0.26      -20.75     31.63 o
   3  19  12        0.22        0.00     40.06 o
   4  19  12      117.00       62.95     54.37 o
   0  20  12       36.52        5.73     40.06 o
   1  20  12      432.01      434.68     28.58 o
   2  20  12       26.64       31.47     31.63 o
   3  20  12      491.15      337.71     57.23 o
   4  20  12      103.28      100.15     48.56 o
   0  21  12      497.11      434.99     51.51 o
   1  21  12      373.88      351.54     57.23 o
   2  21  12       29.50       28.62     45.78 o
   3  21  12      128.29      103.26     48.06 o
   0  22  12      785.19      772.72     85.86 o
   2   0  13      839.59      841.54     34.35 o
   4   0  13      755.84      738.43     40.07 o
   6   0  13      395.99      366.31     28.62 o
   8   0  13       76.71       45.78     28.62 o
   1   1  13    13047.95    12675.14    150.32 o
   2   1  13     4055.39     3977.92     56.74 o
   3   1  13      237.22      215.63     28.62 o
   4   1  13        2.48       25.75     20.23 o
   5   1  13     1056.17     1090.95     30.16 o
   6   1  13     2427.26     2612.93     46.44 o
   7   1  13      231.63      194.75     20.23 o
   8   1  13      133.77      157.86     20.23 o
   9   1  13      544.97      537.72     37.20 o
   1   2  13       10.32       40.06     16.18 o
   2   2  13      112.67      110.28     17.88 o
   3   2  13      530.75      503.71     23.29 o
   4   2  13      660.89      642.38     28.62 o
   5   2  13      263.49      213.43     22.89 o
   6   2  13      227.40      269.45     21.98 o
   7   2  13        1.92      -14.31     16.18 o
   8   2  13      111.43       88.80     20.23 o
   9   2  13        5.92       -1.56     21.98 o
   1   3  13     2414.28     2515.15     48.10 o
   2   3  13    10865.36    10362.04    119.81 o
   3   3  13      942.50      941.95     28.34 o
   4   3  13      280.57      240.93     21.99 o
   5   3  13      123.73      108.49     31.47 o
   6   3  13     3007.45     3173.71     50.51 o
   7   3  13        0.44       11.44     16.18 o
   8   3  13     1087.38     1257.29     36.43 o
   9   3  13       17.83       16.21     28.62 o
   1   4  13     1001.20     1030.19     42.94 o
   2   4  13     1009.87     1008.32     37.21 o
   3   4  13       22.00       17.81     20.03 o
   4   4  13      162.76      199.97     45.78 o
   5   4  13      126.28      104.57     17.88 o
   6   4  13        0.00        5.73     16.18 o
   7   4  13       60.90       31.15     17.88 o
   8   4  13       54.92       64.86     17.88 o
   9   4  13        0.60      -27.09     30.15 o
   1   5  13    14023.69    13900.54    175.54 o
   2   5  13      935.19      955.31     30.16 o
   3   5  13      122.73      135.04     20.23 o
   4   5  13      107.50       51.51     16.18 o
   5   5  13     1986.62     1994.42     38.30 o
   6   5  13      316.39      318.29     20.23 o
   7   5  13      212.48      238.06     21.98 o
   8   5  13       63.51       47.69     23.28 o
   9   5  13     2179.41     2484.63     74.82 o
   1   6  13      438.38      422.88     25.02 o
   2   6  13     2624.07     2750.14     68.74 o
   3   6  13       15.00      -25.75     25.75 o
   4   6  13       13.55       42.93     16.18 o
   5   6  13       77.28       69.56     16.18 o
   6   6  13      284.35      306.60     22.89 o
   7   6  13        0.81       -6.36     20.03 o
   8   6  13       19.43        4.58     37.20 o
   9   6  13       15.83      -28.95     34.22 o
   1   7  13     3250.49     3056.49     48.61 o
   2   7  13     3667.84     3912.02     64.57 o
   3   7  13      861.88      878.77     28.34 o
   4   7  13      109.58       91.93     16.18 o
   5   7  13       29.17       25.75     20.03 o
   6   7  13      605.35      701.27     28.34 o
   7   7  13       67.75       61.40     19.87 o
   8   7  13     1012.28     1091.67     39.88 o
   9   7  13       56.99      172.87     39.87 o
   1   8  13      250.55      265.76     34.34 o
   2   8  13      173.86      153.01     16.18 o
   3   8  13      541.56      569.65     24.29 o
   4   8  13      197.90      195.87     17.88 o
   5   8  13      178.60      144.00     16.18 o
   6   8  13       11.02      -16.18     16.18 o
   7   8  13        0.49      -21.98     21.98 o
   8   8  13        7.35       -0.95     23.28 o
   1   9  13     2062.75     2275.73     48.09 o
   2   9  13     7525.87     7848.29    101.17 o
   3   9  13      176.19      154.53     17.88 o
   4   9  13       59.72       51.51     16.18 o
   5   9  13        3.45      -16.18     16.18 o
   6   9  13     3463.63     3798.25     60.75 o
   7   9  13       84.48       69.82     19.05 o
   8   9  13     1108.58     1228.53     74.42 o
   1  10  13       84.26       48.07     19.05 o
   2  10  13      595.80      560.91     31.48 o
   3  10  13      127.98      164.85     10.24 o
   4  10  13       37.01       42.93     16.18 o
   5  10  13        0.69      -13.74     13.74 o
   6  10  13        6.82       -3.12     21.98 o
   7  10  13      164.91      113.50     25.75 o
   8  10  13       36.44       -8.01     30.15 o
   1  11  13     9156.50    10077.77    146.08 o
   2  11  13       93.22       59.31     21.98 o
   3  11  13      146.76      156.43     20.23 o
   4  11  13      291.01      308.39     34.34 o
   5  11  13     2912.75     3331.16     63.00 o
   6  11  13      184.41      168.68     23.28 o
   7  11  13       66.09       39.25     25.02 o
   8  11  13        4.14       70.96     30.15 o
   1  12  13      114.49      129.97     26.07 o
   2  12  13      127.76      108.74     20.23 o
   3  12  13       45.27       35.90     21.98 o
   4  12  13        8.67      -11.44     17.88 o
   5  12  13      118.95       91.80     19.05 o
   6  12  13       27.22        8.01     19.05 o
   7  12  13       17.46      -19.55     23.28 o
   1  13  13       31.45        8.58     24.28 o
   2  13  13     1014.34     1027.28     35.76 o
   3  13  13       49.09       85.84     24.29 o
   4  13  13      353.10      301.54     25.76 o
   5  13  13      716.28      746.35     35.76 o
   6  13  13     1938.38     2216.43     56.13 o
   7  13  13       25.35       -9.30     29.44 o
   1  14  13       84.39       61.19     26.07 o
   2  14  13       24.05       -0.44     24.27 o
   3  14  13        0.97       22.89     28.62 o
   4  14  13       25.67       40.06     16.18 o
   5  14  13      118.28       57.23     57.23 o
   6  14  13        0.01      -17.99     45.78 o
   7  14  13       12.69       22.89     42.93 o
   1  15  13     1896.91     2212.06     54.55 o
   2  15  13     2186.78     2266.87     77.30 o
   3  15  13      187.23      149.68     24.29 o
   4  15  13      343.95      301.69     21.98 o
   5  15  13      378.39      381.86     30.15 o
   6  15  13      454.84      385.34     77.27 o
   1  16  13       11.09       33.02     26.07 o
   2  16  13       29.03        2.09     21.98 o
   3  16  13       80.11       94.51     20.23 o
   4  16  13       21.67       12.26     13.74 o
   5  16  13       18.74       38.63     42.93 o
   6  16  13        6.12      -17.81     35.75 o
   1  17  13     1662.86     1730.79     48.08 o
   2  17  13        2.28        0.00     19.05 o
   3  17  13      467.16      425.87     54.38 o
   4  17  13        0.22      -15.35     15.35 o
   5  17  13     1022.55     1157.13    220.38 o
   1  18  13       35.36      -12.48     21.98 o
   2  18  13       21.73       -9.15     19.05 o
   3  18  13       88.95       76.03     27.47 o
   4  18  13        1.18       23.60     40.06 o
   5  18  13        0.79       16.26     48.64 o
   1  19  13        3.88       -5.73     20.48 o
   2  19  13     1390.88     1548.97     68.70 o
   3  19  13        1.23       14.97     34.33 o
   4  19  13       39.54        8.58     44.51 o
   1  20  13       36.31       -3.27     27.47 o
   2  20  13       22.01       -3.61     68.68 o
   3  20  13       15.02      -38.28     38.28 o
   1  21  13      453.80      501.46     68.69 o
   2  21  13      214.14      186.48     48.06 o
   0   0  14    33728.36    36704.99    759.14 o
   2   0  14     5589.76     5900.09    103.21 o
   4   0  14     2169.21     2101.73     62.99 o
   6   0  14      212.07      211.76     28.62 o
   8   0  14      380.99      389.19     34.34 o
   0   1  14     1701.09     1958.39     62.99 o
   1   1  14     3532.31     3707.80     68.77 o
   2   1  14     4120.56     4235.67     56.74 o
   3   1  14     3156.49     3179.10     88.80 o
   4   1  14      335.90      340.33     42.93 o
   5   1  14      276.76      264.00     21.98 o
   6   1  14      466.47      472.63     24.29 o
   7   1  14       20.05        6.36     17.88 o
   8   1  14       31.65       22.89     20.23 o
   9   1  14      102.94       44.74     21.98 o
   0   2  14     1385.87     1322.62     57.25 o
   1   2  14     2468.83     2405.95     42.38 o
   2   2  14      278.82      292.35     20.23 o
   3   2  14     2421.56     2425.05     74.46 o
   4   2  14     2324.10     2535.50     46.44 o
   5   2  14     1301.01     1266.17     34.35 o
   6   2  14       77.99       60.09     20.23 o
   7   2  14     3182.81     3545.33     60.74 o
   8   2  14      189.64      189.57     25.75 o
   9   2  14       74.17       92.03     24.29 o
   0   3  14      536.41      606.74     40.07 o
   1   3  14      204.22      234.08     34.34 o
   2   3  14     3519.90     3667.16     58.64 o
   3   3  14      842.74      817.00     26.08 o
   4   3  14     4607.30     4893.44     70.83 o
   5   3  14       82.16       45.78     16.18 o
   6   3  14      674.60      708.31     31.48 o
   7   3  14       33.58       34.34     20.23 o
   8   3  14        2.02      -17.88     17.88 o
   9   3  14       39.18       18.05     26.07 o
   0   4  14    16083.00    17490.66    270.50 o
   1   4  14      518.10      467.18     31.48 o
   2   4  14      481.80      498.34     23.29 o
   3   4  14     2664.74     2753.01     48.68 o
   4   4  14      447.64      426.58     24.29 o
   5   4  14       76.24       88.84     20.03 o
   6   4  14        9.48       25.75     20.23 o
   7   4  14      574.22      535.93     26.07 o
   8   4  14      264.53      259.00     26.07 o
   9   4  14       29.08      -27.98     35.75 o
   0   5  14     4249.74     4298.76     85.97 o
   1   5  14     1415.60     1348.68     65.85 o
   2   5  14       33.88       15.26     17.88 o
   3   5  14     2521.03     2737.97     48.60 o
   4   5  14      686.50      753.99     26.08 o
   5   5  14      241.41      249.26     20.23 o
   6   5  14       14.17       25.75     16.18 o
   7   5  14       19.85       11.44     19.05 o
   8   5  14       56.38       56.79     24.27 o
   9   5  14      148.47      169.60     38.28 o
   0   6  14    12044.87    11613.37    195.38 o
   1   6  14      815.69      832.93     28.58 o
   2   6  14      394.02      383.24     28.62 o
   3   6  14      177.40      186.81     19.05 o
   4   6  14     4011.64     4226.52     64.82 o
   5   6  14        0.79      -16.18     16.18 o
   6   6  14      405.02      398.80     24.29 o
   7   6  14        0.95        5.73     31.47 o
   8   6  14     1000.01      994.41     48.65 o
   0   7  14     1158.20     1099.18     40.08 o
   1   7  14      511.16      480.88     20.23 o
   2   7  14       48.19        1.14     20.03 o
   3   7  14     1645.64     1506.19     36.44 o
   4   7  14     2247.24     2399.09     46.44 o
   5   7  14      309.36      338.07     20.23 o
   6   7  14      225.96      180.33     20.23 o
   7   7  14      222.17      212.85     23.28 o
   8   7  14       17.19       24.80     23.28 o
   0   8  14        1.75      -17.17     17.17 o
   1   8  14     1624.80     1464.01     34.23 o
   2   8  14       18.41       11.45     19.05 o
   3   8  14     4268.42     4297.69     64.83 o
   4   8  14       92.82       61.50     22.89 o
   5   8  14      291.23      263.62     22.89 o
   6   8  14      315.81      269.49     20.23 o
   7   8  14     2692.50     3177.58     66.72 o
   8   8  14       36.27       38.30     24.27 o
   0   9  14      276.62      326.24     28.62 o
   1   9  14      107.38      143.54     34.34 o
   2   9  14      140.35      128.01     17.17 o
   3   9  14      705.23      713.21     24.29 o
   4   9  14     1082.26     1150.65     32.39 o
   5   9  14      197.22      168.89     20.23 o
   6   9  14      246.66      261.09     22.89 o
   7   9  14        6.65       -8.58     20.23 o
   8   9  14        2.12      -23.90     54.37 o
   0  10  14     4470.49     4773.74    131.81 o
   1  10  14     1124.72     1266.69     85.87 o
   2  10  14      558.61      528.31     34.34 o
   3  10  14       37.77       71.18     10.24 o
   4  10  14      826.20      911.44     34.34 o
   5  10  14       35.94       37.20     16.18 o
   6  10  14      578.98      601.18     23.29 o
   7  10  14      329.17      302.69     28.33 o
   8  10  14       96.32       56.22     34.22 o
   0  11  14       41.68       57.23     34.34 o
   1  11  14      394.71      368.45     42.93 o
   2  11  14      504.26      486.95     82.99 o
   3  11  14      587.13      552.74     30.15 o
   4  11  14       22.66        0.82     13.74 o
   5  11  14       47.12       39.08     48.64 o
   6  11  14       12.91       16.70     23.28 o
   7  11  14      207.01      188.87     27.47 o
   0  12  14     6299.85     6787.86    160.52 o
   1  12  14      146.98      181.41     28.33 o
   2  12  14      191.99      117.96     24.29 o
   3  12  14      723.20      785.21     34.22 o
   4  12  14     2612.96     2723.53     58.61 o
   5  12  14      173.31      179.52     13.74 o
   6  12  14      239.80      246.50     40.06 o
   7  12  14      422.20      435.68     51.51 o
   0  13  14       58.43        0.00     40.06 o
   1  13  14       58.35       42.71     26.07 o
   2  13  14      468.69      511.24     30.15 o
   3  13  14      108.55      108.74     24.29 o
   4  13  14      872.60      891.04     32.83 o
   5  13  14      135.99       95.92     26.07 o
   6  13  14      264.47      214.39     24.27 o
   7  13  14       80.03       57.23     41.20 o
   0  14  14      196.98      240.38     45.78 o
   1  14  14     1124.98     1134.68     46.42 o
   2  14  14       48.66       57.23     24.29 o
   3  14  14     2138.35     2312.07     54.55 o
   4  14  14       53.58       18.31     19.05 o
   5  14  14      210.12      135.17     28.62 o
   6  14  14       36.49       35.77     31.63 o
   0  15  14      292.11      331.95     51.51 o
   1  15  14        6.55        8.80     26.07 o
   2  15  14       71.40       54.11     34.34 o
   3  15  14      115.95       99.66     21.98 o
   4  15  14       23.17       17.17     19.05 o
   5  15  14       32.71      -23.77     24.27 o
   6  15  14      128.09       78.21     42.93 o
   0  16  14     1464.89     1505.67     68.70 o
   1  16  14      104.38       58.55     26.07 o
   2  16  14       38.58       54.37     24.28 o
   3  16  14      322.42      278.86     34.34 o
   4  16  14     1452.11     1534.25     43.98 o
   5  16  14       29.25       39.43     35.75 o
   6  16  14      215.89      120.18     43.97 o
   0  17  14        5.98      -28.62     40.06 o
   1  17  14      104.78       92.74     31.47 o
   2  17  14      147.60      112.01     27.47 o
   3  17  14      202.68      213.14     24.29 o
   4  17  14      141.61      141.04     37.03 o
   5  17  14        4.32       -3.18     33.80 o
   0  18  14      171.93      211.75     45.78 o
   1  18  14      303.06      296.53     31.47 o
   2  18  14      194.88      200.62     68.68 o
   3  18  14      307.45      353.77     51.51 o
   4  18  14      578.25      532.11     50.47 o
   0  19  14        6.56       11.44     40.06 o
   1  19  14        6.74       30.37     26.07 o
   2  19  14       19.23       10.10     34.22 o
   3  19  14        2.17       28.62     40.47 o
   0  20  14       47.10       45.78     45.78 o
   1  20  14      500.23      458.17     48.56 o
   2  20  14        0.30       31.47     40.47 o
   0  21  14       20.24        0.00    125.90 o
   2   0  15    23732.31    25524.41    351.86 o
   4   0  15     1018.39     1041.90     45.79 o
   6   0  15      153.33      154.53     34.34 o
   8   0  15      366.88      440.70     40.07 o
   1   1  15      675.06      708.34     31.48 o
   2   1  15      727.31      752.75     24.29 o
   3   1  15      375.90      377.49     37.20 o
   4   1  15       17.77       22.89     20.23 o
   5   1  15     2120.97     2262.13     50.50 o
   6   1  15      688.12      673.55     28.34 o
   7   1  15        2.59        5.73     28.62 o
   8   1  15        7.49       20.03     20.23 o
   9   1  15       33.02       -2.86     24.28 o
   1   2  15     1269.81     1200.06     30.16 o
   2   2  15      464.66      460.78     24.29 o
   3   2  15     3445.70     3813.43     60.76 o
   4   2  15       90.25       40.06     20.23 o
   5   2  15     3331.75     3578.71     71.60 o
   6   2  15      671.06      624.01     42.93 o
   7   2  15       41.25       29.66     21.98 o
   8   2  15      181.14      160.45     24.29 o
   1   3  15     1066.96     1091.32     31.64 o
   2   3  15     3186.85     3133.74     52.66 o
   3   3  15        1.97      -14.63     17.88 o
   4   3  15     3357.62     3735.21     60.76 o
   5   3  15       27.79       -8.58     20.23 o
   6   3  15      682.80      639.77     31.48 o
   7   3  15        0.25      -20.23     20.23 o
   8   3  15       46.27       15.61     21.98 o
   1   4  15     3128.02     3202.50     60.15 o
   2   4  15      732.32      721.70     34.34 o
   3   4  15     1879.04     1842.85     42.37 o
   4   4  15     2020.09     2159.07     46.44 o
   5   4  15     3125.17     3302.66     54.57 o
   6   4  15      181.00      184.75     20.23 o
   7   4  15       15.20       -2.86     24.28 o
   8   4  15       11.18        3.08     24.27 o
   1   5  15      271.65      295.59     27.47 o
   2   5  15      930.81      954.79     31.64 o
   3   5  15     1880.49     1934.69     42.37 o
   4   5  15      415.17      384.78     51.51 o
   5   5  15     1289.16     1328.27     36.43 o
   6   5  15        7.94       22.89     20.23 o
   7   5  15       15.06       -3.81     57.22 o
   8   5  15        1.50      -15.85     31.47 o
   1   6  15       25.13       26.01     20.03 o
   2   6  15     5155.03     5446.37    128.97 o
   3   6  15       54.49       28.62     28.62 o
   4   6  15     1410.38     1553.00     74.43 o
   5   6  15      567.09      565.33     26.07 o
   6   6  15      676.03      635.55     28.34 o
   7   6  15       27.32       30.69     21.98 o
   8   6  15      108.94      106.71     42.93 o
   1   7  15        4.58      -11.44     34.33 o
   2   7  15     2605.70     2798.44     57.79 o
   3   7  15     1975.39     2151.54     46.44 o
   4   7  15      545.91      526.65     24.29 o
   5   7  15     1083.11     1152.02     40.07 o
   6   7  15      117.84       84.25     22.89 o
   7   7  15      138.15       99.51     23.28 o
   8   7  15       28.04       24.22     26.07 o
   1   8  15     1831.42     1952.75     40.49 o
   2   8  15      125.27       54.11     19.87 o
   3   8  15     1995.96     1981.96     42.37 o
   4   8  15      128.68      133.03     20.03 o
   5   8  15     1868.76     2161.55     48.58 o
   6   8  15       76.59       92.39     25.75 o
   7   8  15       43.58       19.46     19.05 o
   8   8  15       18.77        7.36     27.47 o
   1   9  15      317.63      339.03     17.88 o
   2   9  15     3501.48     3688.36     56.28 o
   3   9  15      578.77      668.13     26.07 o
   4   9  15       58.17       22.26     17.88 o
   5   9  15        5.51       20.03     20.23 o
   6   9  15      196.61      185.89     21.98 o
   7   9  15       33.37       40.06     28.62 o
   8   9  15       13.81       53.31     38.28 o
   1  10  15      997.96     1033.36     31.64 o
   2  10  15     4361.81     4778.10     77.08 o
   3  10  15      140.24      134.51     14.72 o
   4  10  15      322.26      346.80     21.98 o
   5  10  15     1149.10     1192.04     40.07 o
   6  10  15      493.20      471.03     26.07 o
   7  10  15        3.24       16.73     24.27 o
   1  11  15        4.83        0.00     37.20 o
   2  11  15       28.26       39.02     21.98 o
   3  11  15     2483.81     2866.64    108.80 o
   4  11  15       43.90       27.79     14.31 o
   5  11  15     2045.73     2257.54    100.20 o
   6  11  15       56.50       32.26     28.62 o
   7  11  15      109.64       82.98     28.33 o
   1  12  15        8.95        2.86     28.33 o
   2  12  15      716.07      745.15     34.22 o
   3  12  15      178.93      179.08     24.29 o
   4  12  15      463.09      468.43     40.07 o
   5  12  15      216.49      230.32     17.88 o
   6  12  15      294.66      257.35     27.47 o
   7  12  15       14.20      -12.79     57.22 o
   1  13  15       32.32      -22.89     28.33 o
   2  13  15      490.84      411.41     34.22 o
   3  13  15       13.76      -17.17     24.28 o
   4  13  15      650.05      611.53     62.96 o
   5  13  15      330.52      287.24     45.78 o
   6  13  15       81.77      104.63     48.64 o
   1  14  15     1204.78     1208.48     54.39 o
   2  14  15       56.90       61.19     26.07 o
   3  14  15      343.27      280.21     30.15 o
   4  14  15        0.03       22.89     19.05 o
   5  14  15     1318.69     1400.42     50.48 o
   6  14  15        0.03      -42.47     45.78 o
   1  15  15      187.06      152.44     32.38 o
   2  15  15      899.38      882.12     40.48 o
   3  15  15      548.27      578.93     34.34 o
   4  15  15       22.45       10.30     19.05 o
   5  15  15      718.33      698.51     43.34 o
   6  15  15      135.62      151.55     50.47 o
   1  16  15      233.71      226.62     37.20 o
   2  16  15     1280.80     1279.98     44.53 o
   3  16  15        9.97       -3.64     40.06 o
   4  16  15      116.15      100.20     45.78 o
   5  16  15       20.27       31.62    123.04 o
   1  17  15      256.85      250.66     42.93 o
   2  17  15        5.50       52.39     26.07 o
   3  17  15      635.99      580.07     34.22 o
   4  17  15       68.85        9.45     48.64 o
   1  18  15       97.03      110.80     23.28 o
   2  18  15      404.92      410.13     37.20 o
   3  18  15      108.03      101.10     42.34 o
   4  18  15        0.69      -20.03     48.56 o
   1  19  15      120.42      106.53     28.57 o
   2  19  15      499.15      454.17     50.77 o
   3  19  15       77.30       60.09     54.37 o
   1  20  15      357.66      263.40     52.61 o
   0   0  16       13.48       11.45     40.06 o
   2   0  16     3119.76     3150.76     74.47 o
   4   0  16      322.03      343.41     34.34 o
   6   0  16      378.35      377.75     40.07 o
   8   0  16       18.42      -11.44     34.33 o
   0   1  16     2038.77     2147.59     68.73 o
   1   1  16     3645.99     3938.07     85.94 o
   2   1  16     1292.11     1370.85     34.23 o
   3   1  16     2520.71     2579.49     48.09 o
   4   1  16      533.83      518.15     24.29 o
   5   1  16      646.46      661.41     28.34 o
   6   1  16        4.04      -20.23     20.23 o
   7   1  16     2503.45     2803.08     60.73 o
   8   1  16       54.42       45.78     24.29 o
   0   2  16      210.01      131.63     34.34 o
   1   2  16      195.31      197.82     20.23 o
   2   2  16      102.99      114.46     20.23 o
   3   2  16        1.53        5.73     20.23 o
   4   2  16      472.87      454.20     26.07 o
   5   2  16      221.60      180.24     31.47 o
   6   2  16        4.52        3.12     34.33 o
   7   2  16       14.48       19.77     21.98 o
   8   2  16       54.77      -11.45     21.98 o
   0   3  16    30425.38    33591.26    491.18 o
   1   3  16      352.55      315.08     23.28 o
   2   3  16     3465.59     3747.26     58.64 o
   3   3  16      139.94       99.61     21.98 o
   4   3  16     1484.39     1475.24     48.66 o
   5   3  16      104.04      105.43     21.98 o
   6   3  16      470.97      490.18     28.33 o
   7   3  16       63.04       71.08     45.78 o
   8   3  16      928.87      973.26     48.65 o
   0   4  16     1945.49     1975.70     68.72 o
   1   4  16       86.09       85.13     17.88 o
   2   4  16       88.52      134.60     31.47 o
   3   4  16     1778.14     1814.26     60.12 o
   4   4  16      118.67      128.32     21.98 o
   5   4  16      159.25      154.31     24.29 o
   6   4  16       21.44      -12.48     21.98 o
   7   4  16      135.99      100.15     28.62 o
   8   4  16       11.86      -24.27     24.27 o
   0   5  16      107.51      137.35     28.62 o
   1   5  16     2428.90     2772.03     57.79 o
   2   5  16       69.48       37.20     20.23 o
   3   5  16     2137.52     2141.28    134.57 o
   4   5  16        2.15        1.56     21.98 o
   5   5  16     2450.55     2557.41     52.64 o
   6   5  16      281.94      266.17     24.29 o
   7   5  16     1527.87     1744.03     52.16 o
   8   5  16        5.94      -18.24     31.63 o
   0   6  16      138.80      125.91     28.62 o
   1   6  16      721.66      709.41     31.63 o
   2   6  16      318.36      285.22     31.47 o
   3   6  16      103.81      104.82     34.34 o
   4   6  16      584.53      575.96     30.15 o
   5   6  16       78.12       62.95     22.89 o
   6   6  16       55.36       34.34     20.23 o
   7   6  16       72.26       67.70     45.78 o
   8   6  16       29.39       37.20     32.38 o
   0   7  16     3888.90     4245.39     91.67 o
   1   7  16     1081.93     1084.89     32.39 o
   2   7  16     4318.22     4806.04     82.40 o
   3   7  16     3436.37     3727.43    117.44 o
   4   7  16     1415.10     1463.12     68.71 o
   5   7  16       97.98       74.00     21.98 o
   6   7  16       89.21       84.42     25.75 o
   7   7  16      910.07      967.53     39.87 o
   8   7  16      392.42      413.59     38.28 o
   0   8  16        2.65      -11.44     22.89 o
   1   8  16       35.50       23.52     17.88 o
   2   8  16       10.88       32.78     19.87 o
   3   8  16        6.07        6.36     17.88 o
   4   8  16      293.46      254.21     21.98 o
   5   8  16      557.14      576.57     62.96 o
   6   8  16      507.51      512.24     30.15 o
   7   8  16        0.69        5.73     23.28 o
   0   9  16     1402.31     1408.42     51.53 o
   1   9  16      162.23      163.53     17.88 o
   2   9  16     2096.12     2347.53     43.99 o
   3   9  16      105.06      120.18     17.88 o
   4   9  16     1197.46     1196.48     36.43 o
   5   9  16      216.98      224.84     31.47 o
   6   9  16      232.13      191.77     24.29 o
   7   9  16      605.85      579.06     34.22 o
   0  10  16      350.36      309.06     28.62 o
   1  10  16       14.48       -4.68     19.87 o
   2  10  16       14.88       -5.20     21.98 o
   3  10  16       11.48       26.16     10.63 o
   4  10  16       74.37       50.87     17.88 o
   5  10  16        0.01      -20.23     20.23 o
   6  10  16      132.15      109.67     20.23 o
   7  10  16        2.22      -26.41     45.78 o
   0  11  16       17.57       -5.73     40.06 o
   1  11  16     2870.78     2937.17     66.73 o
   2  11  16       95.00       52.55     21.98 o
   3  11  16     2087.80     2298.28     52.17 o
   4  11  16      314.68      290.95     19.05 o
   5  11  16      408.41      372.11     24.29 o
   6  11  16       12.49      -11.92     23.28 o
   7  11  16      974.25      932.99     48.07 o
   0  12  16      137.67      120.18     45.78 o
   1  12  16       55.95       56.35     48.64 o
   2  12  16      599.55      577.65     37.20 o
   3  12  16       22.52        2.86     24.28 o
   4  12  16      276.21      241.81     30.15 o
   5  12  16        1.90       -7.15     14.72 o
   6  12  16        7.32       -6.20     23.28 o
   0  13  16     9203.44    11053.76    246.65 o
   1  13  16      376.94      325.15     34.22 o
   2  13  16       65.34        3.08     26.07 o
   3  13  16      489.31      481.87     32.38 o
   4  13  16      560.22      489.52     32.38 o
   5  13  16        1.42        1.91     23.28 o
   6  13  16      126.98      125.91     36.42 o
   0  14  16       91.80      114.46     45.78 o
   1  14  16      315.14      277.25     54.38 o
   2  14  16      184.32      135.04     28.33 o
   3  14  16       58.27       62.95     24.29 o
   4  14  16        1.11       13.74     31.47 o
   5  14  16        3.10        2.86     32.38 o
   6  14  16        0.55      -38.28     38.28 o
   0  15  16     1843.97     2089.77     97.33 o
   1  15  16      519.87      549.47     38.29 o
   2  15  16       22.85       46.55     30.15 o
   3  15  16       41.05       40.50     26.07 o
   4  15  16      363.05      364.58     31.47 o
   5  15  16      142.82      161.73     43.97 o
   0  16  16      254.98      246.10     57.23 o
   1  16  16       61.11       20.22     30.15 o
   2  16  16       68.58       91.57     26.07 o
   3  16  16        2.17        2.60     21.98 o
   4  16  16       82.54       51.15     31.63 o
   5  16  16        2.88       19.90     45.36 o
   0  17  16      311.55      400.63     57.23 o
   1  17  16      788.18      737.36     38.29 o
   2  17  16      100.04       68.23     26.07 o
   3  17  16     1041.30     1046.61     48.07 o
   4  17  16       14.30      -48.56     48.56 o
   0  18  16       90.62       57.23     45.78 o
   1  18  16        3.78       32.05     28.57 o
   2  18  16       12.09       48.14     34.22 o
   3  18  16        6.85       14.31     44.51 o
   0  19  16      951.35     1116.20     85.86 o
   1  19  16       72.78       75.60     38.28 o
   2  19  16      165.47      140.43     85.85 o
   2   0  17     5895.67     6398.09    126.13 o
   4   0  17        5.65      -28.62     28.62 o
   6   0  17     2771.01     3035.21     97.35 o
   8   0  17     1837.36     1992.36     80.16 o
   1   1  17      718.18      788.31     30.15 o
   2   1  17       49.89       60.09     20.23 o
   3   1  17     2506.34     2609.42     46.44 o
   4   1  17     1094.19     1050.40     34.34 o
   5   1  17      974.57      964.22     34.23 o
   6   1  17        2.70      -14.31     24.28 o
   7   1  17       31.03        2.60     34.34 o
   8   1  17       67.83       65.82     24.29 o
   1   2  17     7251.08     8588.36    107.42 o
   2   2  17       19.14       44.51     17.88 o
   3   2  17      237.46      269.00     26.07 o
   4   2  17      136.04      120.45     24.29 o
   5   2  17      894.88      887.96     34.22 o
   6   2  17        4.51       12.48     21.98 o
   7   2  17      187.82      131.89     24.29 o
   8   2  17      220.22      217.48     28.33 o
   1   3  17     2036.63     2256.39     60.12 o
   2   3  17      817.80      788.60     30.15 o
   3   3  17        0.92       -1.04     21.98 o
   4   3  17       10.91        8.58     20.23 o
   5   3  17       35.46       25.49     21.98 o
   6   3  17        3.12      -24.28     24.28 o
   7   3  17       11.44       20.03     24.28 o
   8   3  17       12.93        2.64     40.06 o
   1   4  17     4245.15     4322.78     70.82 o
   2   4  17       20.24       43.70     21.98 o
   3   4  17       56.89       54.37     20.23 o
   4   4  17       82.66       46.83     21.98 o
   5   4  17     1252.96     1304.40    100.18 o
   6   4  17     1658.08     1825.29     50.49 o
   7   4  17       19.43      -20.03     24.28 o
   8   4  17      237.15      234.81     62.96 o
   1   5  17      488.78      446.53     62.96 o
   2   5  17        2.06      -10.93     21.98 o
   3   5  17     4726.21     5023.28     78.93 o
   4   5  17        6.37       11.44     20.23 o
   5   5  17     1332.01     1319.73     40.48 o
   6   5  17       24.40       40.58     21.98 o
   7   5  17        0.18        7.92     26.07 o
   8   5  17       12.85      -30.15     30.15 o
   1   6  17     2366.28     2473.20     52.18 o
   2   6  17     2193.61     2255.29     50.80 o
   3   6  17       96.75       84.04     21.98 o
   4   6  17      201.25      170.20     23.28 o
   5   6  17       12.66        8.32     21.98 o
   6   6  17     1482.69     1443.04     44.53 o
   7   6  17       25.71       23.71     27.47 o
   1   7  17       45.64       37.20     31.47 o
   2   7  17      219.25      192.51     24.27 o
   3   7  17       11.77      -13.01     21.98 o
   4   7  17       84.13       72.18     20.23 o
   5   7  17      159.77      188.08     65.82 o
   6   7  17       43.47        1.04     21.98 o
   7   7  17        0.33      -13.90     27.47 o
   1   8  17     3694.49     3706.79     74.47 o
   2   8  17       68.21       19.08     23.28 o
   3   8  17      604.62      622.10     28.33 o
   4   8  17      800.89      842.86     34.22 o
   5   8  17      711.05      775.79     40.07 o
   6   8  17        5.93       -5.73     57.22 o
   7   8  17       56.72       61.04     30.15 o
   1   9  17       96.58       73.76     17.88 o
   2   9  17      137.51      130.54     22.89 o
   3   9  17       25.67       50.37     20.03 o
   4   9  17     1117.46     1087.56     48.66 o
   5   9  17      113.22      106.51     28.62 o
   6   9  17       44.62       34.34     24.29 o
   7   9  17       64.05       34.34     28.33 o
   1  10  17      402.65      373.67     74.40 o
   2  10  17     2907.39     3096.52     64.41 o
   3  10  17      184.96      188.87     15.36 o
   4  10  17       37.99       -6.36     20.03 o
   5  10  17     1006.60     1044.02     51.52 o
   6  10  17      475.64      510.79     54.38 o
   7  10  17        4.64      -37.20     37.20 o
   1  11  17        6.25       13.53     19.87 o
   2  11  17       94.21       69.16     23.28 o
   3  11  17      433.00      356.12     54.38 o
   4  11  17       91.56       73.08     42.93 o
   5  11  17      317.12      336.02     24.29 o
   6  11  17        0.08       -6.61     28.62 o
   1  12  17      657.42      677.31     38.29 o
   2  12  17      611.10      618.06     37.03 o
   3  12  17       26.55       38.74     26.07 o
   4  12  17      434.61      311.72     32.38 o
   5  12  17       20.02        3.08     26.07 o
   6  12  17      342.73      340.40     60.09 o
   1  13  17      254.78      184.27     31.63 o
   2  13  17      688.02      663.22     57.23 o
   3  13  17       56.35       68.68     30.15 o
   4  13  17       38.15       59.68     27.47 o
   5  13  17       34.85       -8.08     34.22 o
   6  13  17        5.40      -14.59     39.87 o
   1  14  17     1739.49     1827.17     58.60 o
   2  14  17       16.17      -11.83     30.15 o
   3  14  17      319.68      261.83     30.15 o
   4  14  17       29.08       47.69     23.28 o
   5  14  17      878.57      821.32    103.03 o
   1  15  17       21.79       33.33     34.22 o
   2  15  17       65.33       93.47     30.15 o
   3  15  17      348.88      402.13     34.22 o
   4  15  17        0.54       24.70     37.03 o
   5  15  17       36.59       48.78     42.34 o
   1  16  17       62.73       44.71     31.63 o
   2  16  17     1286.37     1353.86     52.62 o
   3  16  17      300.95      291.18     48.65 o
   4  16  17       16.97       28.62     74.40 o
   1  17  17       69.75       70.11     31.63 o
   2  17  17       55.04       82.98     28.33 o
   3  17  17       12.55       46.05     42.34 o
   1  18  17      271.15      266.36     39.87 o
   2  18  17      645.43      731.13     56.66 o
   0   0  18     1039.97     1001.81     80.15 o
   2   0  18     1204.98     1436.93     57.24 o
   4   0  18     2826.05     3001.02     85.91 o
   6   0  18      124.99      103.02     34.34 o
   0   1  18       80.18       57.23     34.34 o
   1   1  18      681.08      664.78     30.15 o
   2   1  18      302.17      287.19     24.29 o
   3   1  18      943.62      916.84     34.23 o
   4   1  18      226.71      225.56     24.29 o
   5   1  18       43.86       34.34     40.06 o
   6   1  18       37.03       30.17     21.98 o
   7   1  18      440.88      415.92     32.38 o
   0   2  18       50.78       17.17     34.34 o
   1   2  18     2750.63     2808.99    120.27 o
   2   2  18       14.89       -5.73     22.89 o
   3   2  18     2897.09     3242.12     60.75 o
   4   2  18       84.54       51.51     22.89 o
   5   2  18       53.44       36.54     28.62 o
   6   2  18      619.15      533.19     80.14 o
   7   2  18      391.92      407.94     34.22 o
   0   3  18     2038.36     2090.12     68.72 o
   1   3  18      126.49      110.70     21.98 o
   2   3  18      365.36      367.58     26.07 o
   3   3  18       48.74       39.03     21.98 o
   4   3  18     1875.16     1903.79     48.58 o
   5   3  18        0.06      -25.75     25.75 o
   6   3  18      980.24      971.61     38.29 o
   7   3  18        0.58      -22.01     26.07 o
   0   4  18        6.38        0.00     28.62 o
   1   4  18       46.12       30.69     21.98 o
   2   4  18       18.52       -2.86     20.23 o
   3   4  18      795.11      788.47     74.41 o
   4   4  18      931.86      990.39     40.07 o
   5   4  18      131.51      114.46     23.28 o
   6   4  18      447.44      387.99     40.07 o
   7   4  18      292.72      322.25     34.22 o
   0   5  18      113.96       57.23     22.89 o
   1   5  18       60.57       60.09     42.93 o
   2   5  18       99.92       44.74     21.98 o
   3   5  18     1652.35     1728.70     48.08 o
   4   5  18       25.79       29.14     21.98 o
   5   5  18      124.99       71.54     24.29 o
   6   5  18      115.81       79.68     26.07 o
   7   5  18      126.11      122.61     37.20 o
   0   6  18      121.43       85.84     28.62 o
   1   6  18      617.85      458.28     27.47 o
   2   6  18      137.42      130.00     23.28 o
   3   6  18       53.89      -10.41     21.98 o
   4   6  18     2003.55     2005.50    111.65 o
   5   6  18       22.56       57.75     25.75 o
   6   6  18      733.52      653.92     40.07 o
   7   6  18        0.47      -24.66     26.07 o
   0   7  18       19.83       51.51     28.62 o
   1   7  18      234.18      258.41     31.47 o
   2   7  18      206.93      156.53     26.07 o
   3   7  18     1574.29     1617.63     48.08 o
   4   7  18     1056.44     1060.99     45.79 o
   5   7  18      100.48       77.26     24.29 o
   6   7  18      149.42      124.58     31.47 o
   7   7  18      196.50      108.36     30.15 o
   0   8  18       18.27       34.33     28.62 o
   1   8  18     1812.41     1744.01     44.53 o
   2   8  18       20.54       23.37     23.28 o
   3   8  18     2260.44     2435.25     65.85 o
   4   8  18        1.25       -8.58     25.75 o
   5   8  18       76.33       34.34     31.47 o
   6   8  18       19.72       -8.99     27.47 o
   7   8  18      162.38      116.81     34.22 o
   0   9  18       68.75       22.89     28.62 o
   1   9  18      212.68      185.78     31.47 o
   2   9  18       13.72       12.08     20.03 o
   3   9  18      219.22      236.89     24.29 o
   4   9  18     1759.95     1863.70     48.58 o
   5   9  18      157.33      125.91     21.98 o
   6   9  18      177.37      176.86     28.33 o
   0  10  18      571.41      669.69     40.07 o
   1  10  18      244.23      247.17     17.88 o
   2  10  18      640.23      610.71     22.89 o
   3  10  18      870.67      974.54     28.58 o
   4  10  18      858.75      858.55     35.76 o
   5  10  18        0.89      -11.44     20.23 o
   6  10  18       27.33       10.63     27.47 o
   0  11  18        0.90      -17.17     45.78 o
   1  11  18      790.41      760.60     32.83 o
   2  11  18      142.75      158.31     25.75 o
   3  11  18     1006.78      952.38     74.41 o
   4  11  18       43.79       10.49     23.28 o
   5  11  18        0.25       20.03     20.23 o
   6  11  18        0.07       45.78     57.22 o
   0  12  18      957.60      875.80     62.97 o
   1  12  18      312.37      277.85     32.38 o
   2  12  18        1.48        9.69     26.07 o
   3  12  18      204.07      233.52     28.33 o
   4  12  18      330.22      302.96     45.78 o
   5  12  18       42.40       11.09     31.63 o
   0  13  18     1382.33     1282.36     85.87 o
   1  13  18      189.87      193.20     32.38 o
   2  13  18      422.84      321.40     35.76 o
   3  13  18       43.88        5.73     28.33 o
   4  13  18      501.79      519.89     40.47 o
   5  13  18       42.12       21.99     38.28 o
   0  14  18       60.29       40.06     45.78 o
   1  14  18      366.82      314.25     34.22 o
   2  14  18      231.43      263.86     48.65 o
   3  14  18      403.99      377.75     35.76 o
   4  14  18      145.28      161.18     35.76 o
   5  14  18        5.59       10.87     62.95 o
   0  15  18      272.14      211.76     51.51 o
   1  15  18      164.70      224.86     40.06 o
   2  15  18        3.24       24.91     34.33 o
   3  15  18       44.16        2.70     51.51 o
   4  15  18       81.22        8.17     42.34 o
   0  16  18      493.84      480.78     68.69 o
   1  16  18       86.20       74.04     31.63 o
   2  16  18       24.64      -14.48     45.78 o
   3  16  18       18.05      -34.22     34.22 o
   0  17  18      105.68       74.40     57.23 o
   1  17  18      310.59      273.97     48.65 o
   2  17  18       13.52      -60.09     60.09 o
   0  18  18      499.71      515.12     74.41 o
   2   0  19     1175.15     1093.42     51.52 o
   4   0  19      840.16      870.07     57.24 o
   6   0  19      125.22       62.95     40.06 o
   1   1  19     2674.17     2876.98     58.62 o
   2   1  19      146.29      112.44     40.06 o
   3   1  19      106.67       72.84     21.98 o
   4   1  19      420.76      352.51     34.34 o
   5   1  19     1133.78     1262.56     44.53 o
   6   1  19      340.52      397.79     32.38 o
   7   1  19        2.13      -22.89     28.33 o
   1   2  19      266.36      250.13     45.78 o
   2   2  19      157.57      156.92     21.98 o
   3   2  19     1065.34     1159.48     38.29 o
   4   2  19       44.92       57.23     21.98 o
   5   2  19      530.95      503.08     34.22 o
   6   2  19       29.54        0.00     27.47 o
   7   2  19        0.61      -11.06     30.15 o
   1   3  19       95.46       65.82     25.75 o
   2   3  19     2135.44     2208.84     54.55 o
   3   3  19      283.36      230.48     26.07 o
   4   3  19       71.57       71.53     31.47 o
   5   3  19        4.62       24.46     21.98 o
   6   3  19     1061.76     1109.06     68.70 o
   7   3  19        3.35       42.93     32.38 o
   1   4  19       81.41       51.51     24.29 o
   2   4  19       34.50       -8.58     25.75 o
   3   4  19      383.08      273.16     26.07 o
   4   4  19      380.72      396.12     30.15 o
   5   4  19      212.67      151.45     34.34 o
   6   4  19        5.85      -14.31     28.33 o
   7   4  19       70.61       35.49     28.57 o
   1   5  19     5659.56     6064.54    128.96 o
   2   5  19      162.87      160.25     24.29 o
   3   5  19      790.90      773.95     45.79 o
   4   5  19       59.30       36.72     23.28 o
   5   5  19     1216.73     1220.65     44.53 o
   6   5  19        1.15        8.58     28.33 o
   7   5  19       32.15      -22.89     30.15 o
   1   6  19        7.69      -17.17     20.23 o
   2   6  19      758.80      740.60     85.86 o
   3   6  19       62.13       66.04     25.75 o
   4   6  19      232.95      208.52     40.06 o
   5   6  19      142.17      169.48     28.62 o
   6   6  19       11.06      -26.07     26.07 o
   7   6  19        4.29       44.88     37.03 o
   1   7  19      799.63      873.38     32.38 o
   2   7  19      981.06     1067.16    131.65 o
   3   7  19       58.17        8.17     27.47 o
   4   7  19       93.36       71.54     24.29 o
   5   7  19      480.63      502.14     40.07 o
   6   7  19      378.32      340.54     80.13 o
   1   8  19       51.35       26.71     17.88 o
   2   8  19        8.44        6.25     21.98 o
   3   8  19      723.91      735.28     60.10 o
   4   8  19        0.33      -15.89     17.88 o
   5   8  19      197.70      118.83     26.07 o
   6   8  19        2.92       -7.48     26.07 o
   1   9  19        8.34        8.58     16.18 o
   2   9  19     1380.81     1535.03     42.36 o
   3   9  19       24.56        2.86     20.23 o
   4   9  19      791.59      775.61     36.43 o
   5   9  19        6.58       17.17     24.28 o
   6   9  19      443.98      384.20     42.93 o
   1  10  19       82.60       71.22     17.88 o
   2  10  19      170.63      154.61     17.17 o
   3  10  19        4.49        0.00     22.89 o
   4  10  19      411.01      414.90     27.47 o
   5  10  19      240.09      224.53     28.33 o
   6  10  19       53.96       29.52     38.28 o
   1  11  19     1522.96     1693.82     49.52 o
   2  11  19       12.62       17.65     23.28 o
   3  11  19      108.31       61.32     31.47 o
   4  11  19       94.95      106.45     30.15 o
   5  11  19      711.27      639.20     43.97 o
   1  12  19      107.48       49.48     34.22 o
   2  12  19        1.24       -5.73     28.62 o
   3  12  19      283.74      298.26     28.58 o
   4  12  19       30.78       60.09     32.38 o
   5  12  19      115.08      106.14     60.09 o
   1  13  19      864.81      798.59     44.52 o
   2  13  19     1076.59     1052.19     50.48 o
   3  13  19        1.47       20.88     34.33 o
   4  13  19       50.37       64.86     42.93 o
   1  14  19       62.17       68.68     40.06 o
   2  14  19        0.10        2.86     32.38 o
   3  14  19       89.25       62.95     57.23 o
   4  14  19       23.07        8.73     37.03 o
   1  15  19      222.64      189.57     36.42 o
   2  15  19      864.84      806.31     50.48 o
   3  15  19        1.90      -31.47     36.42 o
   1  16  19      152.13      187.83     54.37 o
   2  16  19      246.78      206.67     44.52 o
   0   0  20     6870.51     8284.79    246.53 o
   2   0  20      423.32      509.39     45.78 o
   4   0  20     1203.49     1339.55     68.70 o
   6   0  20       73.30      137.35     45.78 o
   0   1  20      154.29      131.63     40.06 o
   1   1  20      289.06      329.12     28.33 o
   2   1  20       50.56       35.30     23.28 o
   3   1  20       67.55       17.17     28.62 o
   4   1  20       27.16        4.40     26.07 o
   5   1  20        5.23       10.13     26.07 o
   6   1  20       20.79       25.75     28.33 o
   7   1  20       35.37      -15.64     30.15 o
   0   2  20      412.58      469.33     45.78 o
   1   2  20     2300.64     2563.64     58.61 o
   2   2  20      211.46      168.44     26.07 o
   3   2  20     1085.17     1139.89     42.35 o
   4   2  20       56.16       65.82     24.29 o
   5   2  20      568.93      487.01     35.76 o
   6   2  20      175.79      186.04     32.38 o
   7   2  20     1056.48     1088.86     50.48 o
   0   3  20      295.86      343.40     34.34 o
   1   3  20       52.92       30.52     23.28 o
   2   3  20      112.73       31.96     31.47 o
   3   3  20      181.75      145.14     26.07 o
   4   3  20      205.00      163.56     28.33 o
   5   3  20       22.94       30.81     45.78 o
   6   3  20       70.66       62.95     28.33 o
   0   4  20     1576.00     1688.96     68.71 o
   1   4  20      158.33       97.60     24.29 o
   2   4  20      221.62      216.37     26.07 o
   3   4  20      969.23     1038.67     38.29 o
   4   4  20      291.98      316.30     30.15 o
   5   4  20       67.10       37.42     26.07 o
   6   4  20      264.25      270.92     34.22 o
   0   5  20      408.48      394.92     40.07 o
   1   5  20       25.79       33.30     21.98 o
   2   5  20        1.88       -6.25     21.98 o
   3   5  20       45.24        1.04     21.98 o
   4   5  20      158.66      123.55     26.07 o
   5   5  20       92.67       52.39     26.07 o
   6   5  20        0.68       -9.30     29.44 o
   0   6  20     2164.48     2301.89     80.17 o
   1   6  20       50.76       65.82     24.29 o
   2   6  20     1268.54     1288.47     43.98 o
   3   6  20        4.39        5.24     23.28 o
   4   6  20      829.58      862.93     62.96 o
   5   6  20       94.51       64.27     26.07 o
   6   6  20      401.24      395.70     45.78 o
   0   7  20      244.54      200.31     40.06 o
   1   7  20       43.96       43.70     21.98 o
   2   7  20      228.70      209.19     34.34 o
   3   7  20        5.88        3.96     26.07 o
   4   7  20       79.22       52.55     21.98 o
   5   7  20       16.22       14.31     24.28 o
   6   7  20       27.00       -4.09     27.47 o
   0   8  20       48.20       68.68     28.62 o
   1   8  20     1170.80     1239.91     40.48 o
   2   8  20       10.98        9.54     17.88 o
   3   8  20     1658.07     1593.18     52.16 o
   4   8  20        2.93       11.44     24.28 o
   5   8  20      440.53      366.17     32.38 o
   6   8  20        2.81       43.77     34.33 o
   0   9  20        1.24      -28.62     28.62 o
   1   9  20       17.74       25.49     21.98 o
   2   9  20      147.63      177.42     23.28 o
   3   9  20        8.43       -2.09     22.89 o
   4   9  20       10.80       28.62     51.51 o
   5   9  20        4.05       -1.76     26.07 o
   0  10  20     2576.97     2874.67     85.89 o
   1  10  20      299.69      270.96     23.28 o
   2  10  20      100.27       88.14     37.20 o
   3  10  20      637.31      629.61     27.47 o
   4  10  20      328.44      315.83     30.15 o
   5  10  20        0.19      -26.07     35.75 o
   0  11  20        2.46        5.73     17.17 o
   1  11  20        3.73      -23.28     23.28 o
   2  11  20       35.38       30.52     23.28 o
   3  11  20      105.29       87.99     31.63 o
   4  11  20       10.61      -19.46     28.57 o
   5  11  20        9.28      -18.07     38.28 o
   0  12  20     2953.80     3350.17    125.99 o
   1  12  20      151.77       89.88     34.22 o
   2  12  20       61.70       15.48     34.22 o
   3  12  20       23.63       35.15     34.33 o
   4  12  20      213.01      128.30     37.20 o
   0  13  20        8.03      -40.06     45.78 o
   1  13  20        5.22      -15.26     35.75 o
   2  13  20       49.11       56.91     33.80 o
   3  13  20        1.24       51.51     40.47 o
   4  13  20       43.17       39.49     39.87 o
   0  14  20       72.54      -51.51     51.51 o
   1  14  20      836.19      879.73     56.23 o
   2  14  20        0.20        5.73     36.42 o
   3  14  20      756.41      731.15     52.61 o
   0  15  20      162.49      165.97     74.40 o
   1  15  20        0.52      -21.75     45.78 o
   2  15  20        0.09      -27.79     41.20 o
   0  16  20     1321.67     1436.86    183.18 o
   2   0  21     1007.42     1030.39     62.97 o
   4   0  21      376.68      349.13     51.51 o
   6   0  21      266.12      269.00     51.51 o
   1   1  21      189.25      150.79     24.29 o
   2   1  21      243.15      281.17     57.23 o
   3   1  21     1421.28     1445.27     88.74 o
   4   1  21      269.56      182.46     30.15 o
   5   1  21     1022.49      968.75     60.10 o
   6   1  21      139.87      135.38     71.54 o
   1   2  21       19.09        5.73     40.06 o
   2   2  21       80.05       60.09     28.33 o
   3   2  21      516.72      483.23     34.34 o
   4   2  21      167.98      135.82     51.51 o
   5   2  21      918.82      847.79     44.52 o
   6   2  21        1.24      -30.15     30.15 o
   1   3  21       83.51       81.08     54.37 o
   2   3  21     2288.88     2568.86     66.72 o
   3   3  21        1.75       21.57     54.37 o
   4   3  21      176.39      124.00     28.33 o
   5   3  21      307.92      286.94     34.22 o
   6   3  21      205.50      175.38     54.37 o
   1   4  21        4.64       49.94     21.98 o
   2   4  21      345.99      443.38     34.34 o
   3   4  21      488.76      406.46     32.38 o
   4   4  21      196.28      180.24     31.47 o
   5   4  21      612.97      481.41     36.43 o
   6   4  21        2.82       -9.54     30.15 o
   1   5  21      446.03      419.28     34.22 o
   2   5  21      189.34      168.04     42.93 o
   3   5  21     1230.59     1145.38     44.53 o
   4   5  21        1.96      -11.88     31.47 o
   5   5  21     1243.44     1346.54    114.49 o
   6   5  21       16.05       43.43     34.22 o
   1   6  21       22.48       38.50     21.98 o
   2   6  21      836.96      803.43     38.29 o
   3   6  21      413.11      420.58     40.07 o
   4   6  21      566.64      481.09     71.54 o
   5   6  21        8.35       -8.58     28.33 o
   1   7  21      547.63      610.71     51.51 o
   2   7  21     1150.74     1189.19     48.07 o
   3   7  21      155.02       80.13     28.33 o
   4   7  21       55.41        5.05     32.82 o
   5   7  21      214.22      216.85     34.22 o
   1   8  21        3.75       62.95     24.28 o
   2   8  21       12.25        0.00     20.23 o
   3   8  21      817.18      837.69     42.35 o
   4   8  21        1.39       -6.68     23.28 o
   5   8  21      577.89      472.75     40.47 o
   1   9  21       31.12       -7.80     22.89 o
   2   9  21      781.84      793.03     36.43 o
   3   9  21      110.63      127.27     51.51 o
   4   9  21      276.67      192.66     30.15 o
   5   9  21       35.81       19.08     60.09 o
   1  10  21      191.65      218.85     23.28 o
   2  10  21      803.61      866.57     32.83 o
   3  10  21       43.30       31.74     20.03 o
   4  10  21      140.12      182.11     39.87 o
   1  11  21      694.98      663.96     41.21 o
   2  11  21        7.21      -13.09     28.62 o
   3  11  21      283.22      186.55     35.76 o
   4  11  21       11.82       25.59     34.22 o
   1  12  21      119.25       73.39     34.22 o
   2  12  21      476.23      362.99     48.06 o
   3  12  21      304.63      346.53     46.41 o
   1  13  21      129.48      146.90     42.34 o
   2  13  21      577.32      614.57     54.53 o
   3  13  21        6.06      -19.28     38.28 o
   1  14  21      131.69      100.77     46.41 o
   2  14  21       74.91       36.58     51.51 o
   0   0  22       46.19       74.40     62.95 o
   2   0  22     1131.07     1356.70     68.70 o
   4   0  22     1260.55     1413.95     80.15 o
   0   1  22     1032.58     1196.39     68.70 o
   1   1  22      557.29      600.99     36.43 o
   2   1  22       53.74       85.40     26.07 o
   3   1  22     1273.94     1320.31     50.48 o
   4   1  22      177.12      188.86     30.15 o
   5   1  22      105.43      131.62     32.38 o
   0   2  22        5.23        5.73     28.62 o
   1   2  22      453.24      369.53     34.34 o
   2   2  22        3.91       31.47     24.28 o
   3   2  22      384.79      375.08     32.38 o
   4   2  22      171.03      130.95     30.15 o
   5   2  22       25.09       -5.34     30.15 o
   0   3  22     2934.31     3516.38    103.09 o
   1   3  22      157.86      122.86     30.15 o
   2   3  22      132.53       58.38     30.15 o
   3   3  22        7.51      -28.33     28.33 o
   4   3  22     1201.93     1194.74     83.00 o
   5   3  22       10.70      -30.15     30.15 o
   0   4  22      108.99      114.46     34.34 o
   1   4  22      353.13      297.00     34.22 o
   2   4  22      459.78      483.65     36.43 o
   3   4  22      206.53      177.07     34.22 o
   4   4  22      696.85      710.49     40.47 o
   5   4  22        0.71        5.34     30.15 o
   0   5  22       53.39       11.45     28.62 o
   1   5  22      968.15      877.92     42.94 o
   2   5  22       17.98       20.03     28.33 o
   3   5  22     1251.22     1257.59     50.48 o
   4   5  22       55.94       54.56     40.06 o
   5   5  22       13.42       22.89     32.38 o
   0   6  22       70.62       97.29     40.06 o
   1   6  22        0.08       -9.37     22.89 o
   2   6  22       23.78       25.75     28.33 o
   3   6  22      166.38      110.17     34.34 o
   4   6  22      228.19      149.47     31.63 o
   5   6  22       60.59       57.23     32.38 o
   0   7  22      376.01      372.02     51.51 o
   1   7  22      596.65      539.02     34.22 o
   2   7  22        1.91       -2.86     24.28 o
   3   7  22      411.12      484.46     40.47 o
   4   7  22      535.52      484.18     43.97 o
   5   7  22       45.84       32.43     30.15 o
   0   8  22      435.67      372.02     40.07 o
   1   8  22        4.91       -2.86     24.28 o
   2   8  22       38.06       48.90     21.98 o
   3   8  22      671.23      699.04     44.52 o
   4   8  22        0.16      -30.15     30.15 o
   0   9  22     1749.37     1786.27     80.16 o
   1   9  22       62.47       42.93     31.47 o
   2   9  22       68.91       41.62     21.98 o
   3   9  22      235.05      260.67     34.22 o
   4   9  22      633.51      666.32     51.51 o
   0  10  22       52.20       40.06     28.62 o
   1  10  22       64.33       21.75     37.20 o
   2  10  22       58.52       28.62     30.15 o
   3  10  22       15.55       13.36     42.93 o
   0  11  22       65.65       34.34     62.95 o
   1  11  22      393.67      302.79     48.65 o
   2  11  22       54.27       65.82     39.87 o
   3  11  22      664.33      690.58     94.44 o
   0  12  22      119.44        0.00     68.68 o
   1  12  22       28.56       28.62     40.47 o
   2  12  22       14.01        5.73     46.41 o
   0  13  22      800.08      927.27     97.30 o
   1  13  22       66.54       18.26     42.34 o
   2   0  23     1965.92     2158.52    103.06 o
   4   0  23       35.67       -5.73     45.78 o
   1   1  23        4.59       34.33     37.20 o
   2   1  23       17.45      -20.03     28.33 o
   3   1  23       29.70       37.01     45.78 o
   4   1  23        9.81      -31.47     32.38 o
   5   1  23       33.38       26.90     40.06 o
   1   2  23     2489.50     2953.06     76.62 o
   2   2  23      484.04      605.02     38.29 o
   3   2  23        7.64       25.75     28.33 o
   4   2  23       24.74        4.65     31.63 o
   5   2  23      498.64      413.90     91.58 o
   1   3  23      112.50       74.02     30.15 o
   2   3  23       39.36       31.47     28.33 o
   3   3  23        0.34        5.73     32.38 o
   4   3  23        0.62       -8.77     40.06 o
   5   3  23      111.97       85.84     40.47 o
   1   4  23     1279.53     1359.57     56.24 o
   2   4  23      329.04      297.00     32.38 o
   3   4  23      150.53      168.88     32.38 o
   4   4  23        0.76      -34.22     34.22 o
   1   5  23       50.85       60.09     28.33 o
   2   5  23        4.96      -15.64     30.15 o
   3   5  23       22.67      -15.26     30.15 o
   4   5  23       32.94       15.89     35.75 o
   1   6  23      221.29      238.07     31.63 o
   2   6  23     1984.00     2068.09     70.76 o
   3   6  23       10.48        1.34     34.22 o
   4   6  23       73.24       52.18     34.22 o
   1   7  23       80.36       68.68     28.33 o
   2   7  23        1.15       21.75     28.57 o
   3   7  23       85.49       81.93     38.28 o
   4   7  23       29.25       31.47     60.09 o
   1   8  23     1504.07     1700.88     61.87 o
   2   8  23        6.49       31.84     31.63 o
   3   8  23       61.39       20.54     45.78 o
   1   9  23        1.01       25.12     33.80 o
   2   9  23       84.53       71.53     40.47 o
   3   9  23        0.31      -40.47     40.47 o
   1  10  23      428.24      463.74     53.63 o
   2  10  23      418.21      380.82     54.53 o
   1  11  23        1.64       40.06     51.51 o
   0   0  24      745.68      715.49     85.86 o
   2   0  24       84.29       34.34     40.06 o
   4   0  24      426.42      269.01     62.96 o
   0   1  24      495.83      469.34     45.79 o
   1   1  24      339.76      303.77     36.42 o
   2   1  24       12.10       -9.15     34.33 o
   3   1  24      348.49      267.98     39.87 o
   4   1  24       64.19      148.60     40.06 o
   0   2  24       44.53       28.62     40.06 o
   1   2  24      181.92      166.76     32.38 o
   2   2  24       62.18       10.77     37.20 o
   3   2  24      410.50      347.50     48.65 o
   4   2  24       29.47      -38.28     38.28 o
   0   3  24     1519.50     1711.74     80.15 o
   1   3  24        3.10       -8.58     32.38 o
   2   3  24       86.22       75.00     38.28 o
   3   3  24        0.09      -20.54     34.22 o
   4   3  24      606.35      564.27     48.06 o
   0   4  24       12.19      -34.33     40.06 o
   1   4  24      149.94      105.70     34.22 o
   2   4  24        1.27      -32.38     32.38 o
   3   4  24      311.89      303.97     42.34 o
   0   5  24       73.95      120.18     45.78 o
   1   5  24      339.21      297.00     36.42 o
   2   5  24       17.16       14.48     51.51 o
   3   5  24      327.48      254.85     42.34 o
   0   6  24      130.44       68.68     40.06 o
   1   6  24       51.83       43.09     34.22 o
   2   6  24      115.68      125.91     32.38 o
   3   6  24       40.74       -7.36     41.20 o
   0   7  24      161.28      331.93     57.23 o
   1   7  24      154.49      212.72     40.06 o
   2   7  24      138.04      140.97     37.03 o
   3   7  24      416.11      425.96    105.89 o
   0   8  24        1.50      -57.22     57.22 o
   1   8  24      326.62      254.82     62.96 o
   2   8  24        0.03        4.72     51.51 o
   0   9  24      844.38      852.87     80.14 o
   1   9  24        0.51       47.77     85.84 o
   2   0  25      390.33      326.23     62.96 o
   1   1  25      537.63      628.97     50.47 o
   2   1  25       42.88      -11.45     36.42 o
   3   1  25       38.46       49.09     45.78 o
   1   2  25       19.25       94.42     40.47 o
   2   2  25       11.84      -10.24     38.28 o
   3   2  25      256.22      306.02     48.56 o
   1   3  25       91.96      106.20     35.76 o
   2   3  25     1155.00     1192.29     62.64 o
   1   4  25       31.29        6.06     42.93 o
   2   4  25       25.54       42.93     40.47 o
   1   5  25      415.03      354.40     42.35 o
   2   5  25       43.55      -31.47     39.87 o
   1   6  25       28.13       -4.86     39.87 o
   0   0  26     3896.29     4937.27    263.47 o
   0   1  26      151.47      194.58     51.51 o
   0   2  26       22.26       22.89     51.51 o
 
